# Supplementary material for: Crystal structure of (E)-3-[(2,6-di­methyl­phen­yl)diazen­yl]-7-methyl-1H-indazole
Source: Acta Crystallogr E Crystallogr Commun. 2018 Sep 14;74(Pt 10):1421–3. doi: 10.1107/S2056989018012483 (PMC6176435; doi:10.1107/S2056989018012483)
Supplement: Supplementary file 1 [file e-74-01421-sup1.cif]

##############################################################################
#                                                                            #
# This CIF contains the data in a paper accepted for publication in          #
# Acta Crystallographica Section E. It conforms to the requirements of       #
# Notes for Authors for Acta Crystallographica Section E, and has been       #
# peer reviewed under the auspices of the IUCr Commission on Journals.       #
#                                                                            #
# Full details of the Crystallographic Information File format               #
# are given in the paper "The Crystallographic Information File (CIF):       #
# a New Standard Archive File for Crystallography" by S. R. Hall, F. H.      #
# Allen and I. D. Brown [Acta Cryst. (1991), A47, 655-685].                  #
#                                                                            #
# The current version of the core CIF dictionary is obtainable from          #
# ftp://ftp.iucr.org/pub/cif_core.dic.                                       #
#                                                                            #
# Software is freely available for graphical display of the structure(s)     #
# in this CIF. For information consult the CIF software page                 #
# http://www.iucr.org/resources/cif/software.                                #
#                                                                            #
# This file may be used for bona fide research purposes within the           #
# scientific community so long as proper attribution is given to the journal # 
# article from which it was obtained.                                        #
#                                                                            #
##############################################################################
data_global
_database_code_depnum_ccdc_archive 'CCDC 1865810'
_audit_creation_method     'APEX2 v2014.11-0'
_journal_date_recd_electronic     2018-07-11
_journal_date_accepted     2018-09-04
_journal_name_full     'Acta Crystallographica, Section E'
_journal_year     2018
_journal_volume     74
_journal_issue     10
_journal_page_first     1421
_journal_page_last     1423
_journal_paper_category     GO
_journal_paper_doi     10.1107/S2056989018012483
_journal_coeditor_code     EB2011
_publ_contact_author_name     'Takashiro Akitsu'
_publ_contact_author_address
;
Department of Chemistry
Faculty of Science
Tokyo University of Science
1-3 Kagurazaka
Shinjuku-ku
Tokyo 162-8601
Japan
;
_publ_contact_author_email     'akitsu@rs.kagu.tus.ac.jp'
_publ_contact_author_fax     '(81) 3 5261 4631'
_publ_contact_author_phone     '(81) 3 5228 8271'
_publ_section_title
;
Crystal structure of
(<i>E</i>)-3-[(2,6-dimethylphenyl)diazenyl]-7-methyl-1<i>H</i>-indazole
;
loop_
    _publ_author_name
    _publ_author_footnote
    _publ_author_address
    'Yagi, Shiomi' .
;
Department of Chemistry
Faculty of Science
Tokyo University of Science
1-3 Kagurazaka
Shinjuku-ku
Tokyo 162-8601
Japan
;
    'Haraguchi, Tomoyuki' .
;
Department of Chemistry
Faculty of Science
Tokyo University of Science
1-3 Kagurazaka
Shinjuku-ku
Tokyo 162-8601
Japan
;
    'Akitsu, Takashiro' .
;
Department of Chemistry
Faculty of Science
Tokyo University of Science
1-3 Kagurazaka
Shinjuku-ku
Tokyo 162-8601
Japan
;
_publ_section_synopsis
;
The title compound is composed of a benzene ring linked by indazole and N\\db N
bond and has high planarity. The diazenyl group adopts a <i>trans</i>
(<i>E</i>) conformation.
;
_chemical_name_systematic
;
(<i>E</i>)-3-[(2,6-Dimethylphenyl)diazenyl]-7-methyl-1<i>H</i>-indazole
;
_chemical_name_common     ?
_chemical_formula_moiety     'C16 H16 N4'
_chemical_formula_sum     'C16 H16 N4'
_chemical_formula_iupac     'C16 H16 N4'
_chemical_formula_weight     264.33
_chemical_melting_point     ?
_space_group_crystal_system     monoclinic
_space_group_name_H-M_alt     'P 21'
_space_group_name_Hall     'P 2yb'
loop_
    _space_group_symop_operation_xyz
    'x, y, z'
    '-x, y+1/2, -z'
_cell_length_a     11.052(8)
_cell_length_b     4.565(4)
_cell_length_c     13.541(10)
_cell_angle_alpha     90
_cell_angle_beta     97.997(11)
_cell_angle_gamma     90
_cell_volume     676.5(9)
_cell_formula_units_Z     2
_cell_measurement_reflns_used     1267
_cell_measurement_theta_min     2.5606
_cell_measurement_theta_max     25.9552
_cell_measurement_temperature     173
_exptl_crystal_description     prism
_exptl_crystal_colour     orange
_exptl_crystal_size_max     0.300
_exptl_crystal_size_mid     0.115
_exptl_crystal_size_min     0.087
_exptl_crystal_density_diffrn     1.297
_exptl_crystal_density_meas     ?
_exptl_crystal_density_method     'not measured'
_exptl_crystal_F_000     280
_exptl_absorpt_coefficient_mu     0.081
_exptl_absorpt_correction_type     multi-scan
_exptl_absorpt_process_details
;
(SADABS; Bruker, 2001)
;
_exptl_absorpt_correction_T_min     0.3234
_exptl_absorpt_correction_T_max     0.7456
_exptl_special_details
;
;
_diffrn_ambient_temperature     173
_diffrn_radiation_type     MoK\a
_diffrn_radiation_wavelength     0.71073
_diffrn_radiation_monochromator     ?
_diffrn_measurement_device_type     'Bruker APEXII CCD'
_diffrn_measurement_method     '\f and \w scans'
_diffrn_detector_area_resol_mean     8.3333
_diffrn_reflns_number     3767
_diffrn_reflns_av_R_equivalents     0.0533
_diffrn_reflns_theta_min     1.52
_diffrn_reflns_theta_max     27.74
_diffrn_reflns_theta_full     27.74
_diffrn_measured_fraction_theta_max     0.966
_diffrn_measured_fraction_theta_full     0.966
_diffrn_reflns_limit_h_min     -11
_diffrn_reflns_limit_h_max     14
_diffrn_reflns_limit_k_min     -5
_diffrn_reflns_limit_k_max     5
_diffrn_reflns_limit_l_min     -17
_diffrn_reflns_limit_l_max     15
_refine_special_details
;
;
_reflns_number_total     2682
_reflns_number_gt     2055
_reflns_threshold_expression     'I > 2\s(I)'
_refine_ls_structure_factor_coef     Fsqd
_refine_ls_matrix_type     full
_refine_ls_R_factor_all     0.0863
_refine_ls_R_factor_gt     0.0674
_refine_ls_wR_factor_gt     0.1642
_refine_ls_wR_factor_ref     0.1795
_refine_ls_goodness_of_fit_ref     1.010
_refine_ls_restrained_S_all     1.010
_refine_ls_number_reflns     2682
_refine_ls_number_parameters     184
_refine_ls_number_restraints     1
_refine_ls_number_constraints     ?
_refine_ls_hydrogen_treatment     constr
_refine_ls_weighting_scheme     calc
_refine_ls_weighting_details
                      'w=1/[\s^2^(Fo^2^)+(0.0993P)^2^] where P=(Fo^2^+2Fc^2^)/3'
_atom_sites_solution_hydrogens     geom
_atom_sites_solution_primary     direct
_atom_sites_solution_secondary     difmap
_refine_ls_shift/su_max     0.000
_refine_ls_shift/su_mean     0.000
_refine_diff_density_max     0.281
_refine_diff_density_min     -0.340
_refine_ls_extinction_method     none
_refine_ls_extinction_coef     ?
_refine_ls_abs_structure_details
;
Flack <i>x</i> determined using 636 quotients [(I+)-(I-)]/[(I+)+(I-)]
(Parsons <i>et al.</i>,  2013
;
_refine_ls_abs_structure_Flack     -10.0(10)
loop_
    _atom_type_symbol
    _atom_type_description
    _atom_type_scat_dispersion_real
    _atom_type_scat_dispersion_imag
    _atom_type_scat_source
    C C 0.0033 0.0016 'International Tables Vol C Tables 4.2.6.8 and 6.1.1.4'
    H H 0.0000 0.0000 'International Tables Vol C Tables 4.2.6.8 and 6.1.1.4'
    N N 0.0061 0.0033 'International Tables Vol C Tables 4.2.6.8 and 6.1.1.4'
_computing_data_collection
;
APEX2 (Bruker, 2014)
;
_computing_cell_refinement
;
SAINT (Bruker, 2014)
;
_computing_data_reduction
;
SAINT (Bruker, 2014)
;
_computing_structure_solution
;
SHELXT (Sheldrick, 2015a)
;
_computing_structure_refinement
;
SHELXL2014 (Sheldrick, 2015b)
;
_computing_molecular_graphics
;
ORTEP-3 for Windows (Farrugia, 2012) and Mercury (Macrae <i>et al.</i>,
2006)
;
_computing_publication_material
;
SHELXTL (Sheldrick, 2008) and publCIF (Westrip, 2010)
;
loop_
    _atom_site_type_symbol
    _atom_site_label
    _atom_site_fract_x
    _atom_site_fract_y
    _atom_site_fract_z
    _atom_site_U_iso_or_equiv
    _atom_site_adp_type
    _atom_site_calc_flag
    _atom_site_occupancy
    _atom_site_disorder_assembly
    _atom_site_disorder_group
    N N3 0.4743(3) 0.9544(8) 0.0970(2) 0.0333(8) Uani d 1 . .
    H H3n 0.4345 1.067 0.0507 0.04 Uiso calc 1 . .
    N N1 0.7288(3) 0.3286(8) 0.2528(2) 0.0334(8) Uani d 1 . .
    N N4 0.5704(3) 0.7839(8) 0.0832(2) 0.0334(8) Uani d 1 . .
    N N2 0.7017(3) 0.4534(8) 0.1693(2) 0.0342(8) Uani d 1 . .
    C C10 0.5295(3) 0.7301(9) 0.2424(3) 0.0302(9) Uani d 1 . .
    C C15 0.6037(3) 0.6474(9) 0.1687(3) 0.0298(8) Uani d 1 . .
    C C9 0.4468(3) 0.9302(9) 0.1914(3) 0.0318(9) Uani d 1 . .
    C C1 0.8281(3) 0.1267(9) 0.2607(3) 0.0327(9) Uani d 1 . .
    C C14 0.3515(3) 1.0650(10) 0.2343(3) 0.0371(10) Uani d 1 . .
    C C11 0.5210(3) 0.6599(10) 0.3412(3) 0.0374(10) Uani d 1 . .
    H H11 0.5759 0.5253 0.3774 0.045 Uiso calc 1 . .
    C C6 0.8553(3) 0.0120(9) 0.3576(3) 0.0359(10) Uani d 1 . .
    C C2 0.8945(3) 0.0392(10) 0.1838(3) 0.0374(10) Uani d 1 . .
    C C5 0.9517(4) -0.1836(10) 0.3778(3) 0.0432(10) Uani d 1 . .
    H H5 0.9722 -0.2586 0.4434 0.052 Uiso calc 1 . .
    C C13 0.3463(4) 0.9899(10) 0.3307(3) 0.0423(11) Uani d 1 . .
    H H13 0.2839 1.073 0.3634 0.051 Uiso calc 1 . .
    C C3 0.9897(4) -0.1594(11) 0.2094(4) 0.0450(11) Uani d 1 . .
    H H3 1.0367 -0.2205 0.1595 0.054 Uiso calc 1 . .
    C C8 0.7839(3) 0.0999(11) 0.4390(3) 0.0423(11) Uani d 1 . .
    H H8a 0.8096 -0.0192 0.4984 0.063 Uiso calc 1 . .
    H H8b 0.6966 0.0693 0.4167 0.063 Uiso calc 1 . .
    H H8c 0.7988 0.3073 0.455 0.063 Uiso calc 1 . .
    C C4 1.0178(4) -0.2699(11) 0.3043(4) 0.0503(12) Uani d 1 . .
    H H4 1.0829 -0.406 0.3189 0.06 Uiso calc 1 . .
    C C12 0.4300(4) 0.7932(11) 0.3843(3) 0.0470(12) Uani d 1 . .
    H H12 0.423 0.7523 0.4521 0.056 Uiso calc 1 . .
    C C7 0.8686(4) 0.1420(12) 0.0775(3) 0.0467(11) Uani d 1 . .
    H H7a 0.8869 0.3516 0.0744 0.07 Uiso calc 1 . .
    H H7b 0.7823 0.1085 0.0522 0.07 Uiso calc 1 . .
    H H7c 0.9198 0.0329 0.0367 0.07 Uiso calc 1 . .
    C C16 0.2633(4) 1.2688(12) 0.1738(4) 0.0497(12) Uani d 1 . .
    H H16a 0.1983 1.3235 0.2127 0.075 Uiso calc 1 . .
    H H16b 0.2275 1.1704 0.1123 0.075 Uiso calc 1 . .
    H H16c 0.3067 1.4453 0.1571 0.075 Uiso calc 1 . .
loop_
    _atom_site_aniso_label
    _atom_site_aniso_U_11
    _atom_site_aniso_U_22
    _atom_site_aniso_U_33
    _atom_site_aniso_U_12
    _atom_site_aniso_U_13
    _atom_site_aniso_U_23
    N3 0.0304(16) 0.0403(19) 0.0275(16) 0.0049(15) -0.0023(12) 0.0025(15)
    N1 0.0317(16) 0.036(2) 0.0316(17) -0.0040(15) 0.0026(12) 0.0015(16)
    N4 0.0327(16) 0.0404(19) 0.0264(16) -0.0015(15) 0.0014(11) 0.0010(15)
    N2 0.0321(16) 0.041(2) 0.0294(17) -0.0021(15) 0.0036(12) -0.0001(16)
    C10 0.0258(17) 0.033(2) 0.0308(19) -0.0040(15) 0.0022(13) -0.0006(16)
    C15 0.0321(18) 0.033(2) 0.0246(18) -0.0035(17) 0.0039(13) -0.0007(16)
    C9 0.0298(18) 0.033(2) 0.032(2) -0.0044(16) 0.0030(14) -0.0029(18)
    C1 0.0253(18) 0.033(2) 0.040(2) -0.0062(17) 0.0044(14) -0.0061(19)
    C14 0.0299(19) 0.036(2) 0.046(2) -0.0031(17) 0.0067(16) -0.0062(19)
    C11 0.038(2) 0.044(3) 0.030(2) -0.0034(19) 0.0046(15) 0.0007(19)
    C6 0.0288(19) 0.038(2) 0.040(2) -0.0060(18) 0.0002(15) -0.0015(19)
    C2 0.033(2) 0.039(2) 0.041(2) -0.0055(18) 0.0074(16) -0.0062(19)
    C5 0.034(2) 0.045(3) 0.049(3) 0.002(2) -0.0040(17) -0.002(2)
    C13 0.037(2) 0.045(3) 0.047(2) 0.002(2) 0.0119(18) -0.010(2)
    C3 0.033(2) 0.048(3) 0.055(3) 0.0017(19) 0.0086(18) -0.010(2)
    C8 0.034(2) 0.057(3) 0.034(2) -0.002(2) -0.0004(15) 0.002(2)
    C4 0.036(2) 0.051(3) 0.063(3) 0.006(2) 0.0011(19) -0.002(2)
    C12 0.054(3) 0.056(3) 0.034(2) -0.002(2) 0.0164(19) -0.002(2)
    C7 0.043(2) 0.059(3) 0.040(2) 0.002(2) 0.0139(17) -0.005(2)
    C16 0.039(2) 0.047(3) 0.063(3) 0.007(2) 0.0066(19) 0.002(3)
_geom_special_details
;
All esds (except the esd in the dihedral angle between two l.s. planes)
are estimated using the full covariance matrix.  The cell esds are taken
into account individually in the estimation of esds in distances, angles
and torsion angles; correlations between esds in cell parameters are only
used when they are defined by crystal symmetry.  An approximate (isotropic)
treatment of cell esds is used for estimating esds involving l.s. planes.
;
loop_
    _geom_bond_atom_site_label_1
    _geom_bond_atom_site_label_2
    _geom_bond_site_symmetry_2
    _geom_bond_distance
    _geom_bond_publ_flag
    N3 N4 . 1.351(4) ?
    N3 C9 . 1.359(5) ?
    N3 H3n . 0.88 ?
    N1 N2 . 1.265(4) ?
    N1 C1 . 1.426(5) ?
    N4 C15 . 1.322(5) ?
    N2 C15 . 1.399(5) ?
    C10 C11 . 1.391(5) ?
    C10 C9 . 1.404(6) ?
    C10 C15 . 1.428(5) ?
    C9 C14 . 1.412(5) ?
    C1 C6 . 1.406(6) ?
    C1 C2 . 1.413(5) ?
    C14 C13 . 1.358(6) ?
    C14 C16 . 1.505(6) ?
    C11 C12 . 1.374(6) ?
    C11 H11 . 0.95 ?
    C6 C5 . 1.388(5) ?
    C6 C8 . 1.496(6) ?
    C2 C3 . 1.396(6) ?
    C2 C7 . 1.503(6) ?
    C5 C4 . 1.371(6) ?
    C5 H5 . 0.95 ?
    C13 C12 . 1.415(6) ?
    C13 H13 . 0.95 ?
    C3 C4 . 1.375(7) ?
    C3 H3 . 0.95 ?
    C8 H8a . 0.98 ?
    C8 H8b . 0.98 ?
    C8 H8c . 0.98 ?
    C4 H4 . 0.95 ?
    C12 H12 . 0.95 ?
    C7 H7a . 0.98 ?
    C7 H7b . 0.98 ?
    C7 H7c . 0.98 ?
    C16 H16a . 0.98 ?
    C16 H16b . 0.98 ?
    C16 H16c . 0.98 ?
loop_
    _geom_angle_atom_site_label_1
    _geom_angle_atom_site_label_2
    _geom_angle_atom_site_label_3
    _geom_angle_site_symmetry_1
    _geom_angle_site_symmetry_3
    _geom_angle
    _geom_angle_publ_flag
    N4 N3 C9 . . 111.5(3) ?
    N4 N3 H3n . . 124.2 ?
    C9 N3 H3n . . 124.2 ?
    N2 N1 C1 . . 116.2(3) ?
    C15 N4 N3 . . 106.2(3) ?
    N1 N2 C15 . . 112.1(3) ?
    C11 C10 C9 . . 119.8(4) ?
    C11 C10 C15 . . 137.1(4) ?
    C9 C10 C15 . . 103.1(3) ?
    N4 C15 N2 . . 115.1(3) ?
    N4 C15 C10 . . 111.8(3) ?
    N2 C15 C10 . . 133.1(4) ?
    N3 C9 C10 . . 107.5(3) ?
    N3 C9 C14 . . 129.0(4) ?
    C10 C9 C14 . . 123.5(4) ?
    C6 C1 C2 . . 121.1(4) ?
    C6 C1 N1 . . 111.9(3) ?
    C2 C1 N1 . . 127.0(4) ?
    C13 C14 C9 . . 114.8(4) ?
    C13 C14 C16 . . 124.6(4) ?
    C9 C14 C16 . . 120.6(4) ?
    C12 C11 C10 . . 117.2(4) ?
    C12 C11 H11 . . 121.4 ?
    C10 C11 H11 . . 121.4 ?
    C5 C6 C1 . . 118.8(4) ?
    C5 C6 C8 . . 119.8(4) ?
    C1 C6 C8 . . 121.4(4) ?
    C3 C2 C1 . . 116.8(4) ?
    C3 C2 C7 . . 118.5(3) ?
    C1 C2 C7 . . 124.6(4) ?
    C4 C5 C6 . . 120.9(4) ?
    C4 C5 H5 . . 119.5 ?
    C6 C5 H5 . . 119.5 ?
    C14 C13 C12 . . 122.8(4) ?
    C14 C13 H13 . . 118.6 ?
    C12 C13 H13 . . 118.6 ?
    C4 C3 C2 . . 122.4(4) ?
    C4 C3 H3 . . 118.8 ?
    C2 C3 H3 . . 118.8 ?
    C6 C8 H8a . . 109.5 ?
    C6 C8 H8b . . 109.5 ?
    H8a C8 H8b . . 109.5 ?
    C6 C8 H8c . . 109.5 ?
    H8a C8 H8c . . 109.5 ?
    H8b C8 H8c . . 109.5 ?
    C5 C4 C3 . . 119.9(4) ?
    C5 C4 H4 . . 120.0 ?
    C3 C4 H4 . . 120.0 ?
    C11 C12 C13 . . 121.8(4) ?
    C11 C12 H12 . . 119.1 ?
    C13 C12 H12 . . 119.1 ?
    C2 C7 H7a . . 109.5 ?
    C2 C7 H7b . . 109.5 ?
    H7a C7 H7b . . 109.5 ?
    C2 C7 H7c . . 109.5 ?
    H7a C7 H7c . . 109.5 ?
    H7b C7 H7c . . 109.5 ?
    C14 C16 H16a . . 109.5 ?
    C14 C16 H16b . . 109.5 ?
    H16a C16 H16b . . 109.5 ?
    C14 C16 H16c . . 109.5 ?
    H16a C16 H16c . . 109.5 ?
    H16b C16 H16c . . 109.5 ?
loop_
    _geom_torsion_atom_site_label_1
    _geom_torsion_atom_site_label_2
    _geom_torsion_atom_site_label_3
    _geom_torsion_atom_site_label_4
    _geom_torsion_site_symmetry_1
    _geom_torsion_site_symmetry_2
    _geom_torsion_site_symmetry_3
    _geom_torsion_site_symmetry_4
    _geom_torsion
    _geom_torsion_publ_flag
    C9 N3 N4 C15 . . . . 0.7(4) ?
    C1 N1 N2 C15 . . . . -179.8(3) ?
    N3 N4 C15 N2 . . . . 178.8(3) ?
    N3 N4 C15 C10 . . . . -0.7(4) ?
    N1 N2 C15 N4 . . . . -179.6(3) ?
    N1 N2 C15 C10 . . . . -0.2(6) ?
    C11 C10 C15 N4 . . . . 179.2(4) ?
    C9 C10 C15 N4 . . . . 0.5(4) ?
    C11 C10 C15 N2 . . . . -0.2(8) ?
    C9 C10 C15 N2 . . . . -178.9(4) ?
    N4 N3 C9 C10 . . . . -0.4(4) ?
    N4 N3 C9 C14 . . . . -178.1(4) ?
    C11 C10 C9 N3 . . . . -179.0(4) ?
    C15 C10 C9 N3 . . . . 0.0(4) ?
    C11 C10 C9 C14 . . . . -1.2(6) ?
    C15 C10 C9 C14 . . . . 177.8(4) ?
    N2 N1 C1 C6 . . . . 176.8(3) ?
    N2 N1 C1 C2 . . . . -3.9(6) ?
    N3 C9 C14 C13 . . . . 178.3(4) ?
    C10 C9 C14 C13 . . . . 1.0(6) ?
    N3 C9 C14 C16 . . . . -0.3(7) ?
    C10 C9 C14 C16 . . . . -177.7(4) ?
    C9 C10 C11 C12 . . . . 0.1(6) ?
    C15 C10 C11 C12 . . . . -178.5(5) ?
    C2 C1 C6 C5 . . . . 2.0(6) ?
    N1 C1 C6 C5 . . . . -178.7(3) ?
    C2 C1 C6 C8 . . . . -178.9(4) ?
    N1 C1 C6 C8 . . . . 0.4(5) ?
    C6 C1 C2 C3 . . . . -1.6(6) ?
    N1 C1 C2 C3 . . . . 179.2(3) ?
    C6 C1 C2 C7 . . . . 177.6(4) ?
    N1 C1 C2 C7 . . . . -1.6(7) ?
    C1 C6 C5 C4 . . . . -1.6(6) ?
    C8 C6 C5 C4 . . . . 179.3(4) ?
    C9 C14 C13 C12 . . . . 0.3(6) ?
    C16 C14 C13 C12 . . . . 178.9(4) ?
    C1 C2 C3 C4 . . . . 0.8(7) ?
    C7 C2 C3 C4 . . . . -178.5(4) ?
    C6 C5 C4 C3 . . . . 0.8(7) ?
    C2 C3 C4 C5 . . . . -0.5(7) ?
    C10 C11 C12 C13 . . . . 1.2(6) ?
    C14 C13 C12 C11 . . . . -1.4(7) ?
loop_
    _geom_hbond_atom_site_label_D
    _geom_hbond_atom_site_label_H
    _geom_hbond_atom_site_label_A
    _geom_hbond_site_symmetry_D
    _geom_hbond_site_symmetry_H
    _geom_hbond_site_symmetry_A
    _geom_hbond_distance_DH
    _geom_hbond_distance_HA
    _geom_hbond_distance_DA
    _geom_hbond_angle_DHA
    _geom_hbond_publ_flag
    N3 H3n N4 . . 2_655 0.88 2.06 2.851(5) 149.0 ?
    C16 H16c <i>Cg</i>1 1_545 1_545 . 0.98 2.844 3.544 129.03 ?
    C16 H16c <i>Cg</i>2 1_545 1_545 . 0.98 2.929 3.832 153.60 ?
_shelx_hkl_file
;
   1   0   0 1169.88   89.09
   1   0   0  957.80   89.09
   2   0   0 1053.09   87.99
   2   0   0 1051.89   87.89
   3   0   0  143.89   12.20
   3   0   0  140.89   12.20
   4   0   0  439.56   36.80
   4   0   0  434.06   36.80
   5   0   0    8.20    1.60
   5   0   0    9.80    1.90
   6   0   0   29.90    3.60
   6   0   0   26.20    3.30
   7   0   0  483.95   39.30
   7   0   0  437.86   39.00
   8   0   0    4.70    2.20
   8   0   0    7.00    2.60
   9   0   0   17.60    3.50
   9   0   0   16.40    3.30
  10   0   0   23.00    4.00
  11   0   0   26.10    4.60
  12   0   0    3.50    3.40
  13   0   0    2.80    3.70
  14   0   0   -7.20    3.80
   0  -1   0    0.40    0.60
   1  -1   0  157.38   13.00
  -1  -1   0  167.78   12.80
   1   1   0  130.29   12.90
   2  -1   0 6230.78  487.95
   2  -1   0 6207.28  487.05
   2   1   0 5664.83  487.45
  -2   1   0 5250.07  487.25
   3  -1   0  259.67   20.70
   3  -1   0  212.58   20.80
   3   1   0  257.17   20.70
   4  -1   0   23.40    3.00
   4  -1   0   19.30    2.60
   4   1   0   25.20    2.60
   5  -1   0  269.17   25.80
   5  -1   0  289.67   26.00
   5   1   0  348.97   25.80
   6  -1   0  124.29   12.40
   6  -1   0  135.09   12.20
   6   1   0  145.49   12.00
   7  -1   0   88.09    9.10
   7  -1   0   82.69    8.70
   7   1   0   99.89    8.50
   8  -1   0   74.09    8.30
   8  -1   0   78.59    8.20
   8   1   0   81.19    7.60
   9  -1   0   24.90    4.30
   9  -1   0   19.00    4.30
   9   1   0   27.70    3.80
  10  -1   0   74.19    9.00
  10  -1   0   68.89    8.70
  10   1   0   95.09    8.30
  11  -1   0    0.00    3.20
  11  -1   0    1.00    2.80
  11   1   0    0.30    2.40
  12  -1   0   16.50    4.80
  12   1   0   17.30    3.70
  13   1   0    4.20    3.40
  14   1   0    5.00    5.20
   0  -2   0   33.90    3.40
  -1  -2   0   23.40    2.50
   1  -2   0   22.50    2.60
   1   2   0   22.90    2.50
   2  -2   0  369.76   28.50
  -2   2   0  311.57   28.70
   2   2   0  326.27   28.30
   3  -2   0  311.07   25.90
   3   2   0  266.77   25.70
  -3   2   0  325.97   26.20
   3   2   0  306.77   25.30
   4  -2   0  857.11   68.59
  -4   2   0  795.62   68.29
   4   2   0  791.12   68.29
   5  -2   0  179.58   17.10
   5  -2   0  228.08   17.70
   6  -2   0  154.28   14.90
   6  -2   0  172.08   15.30
   6   2   0  178.28   14.80
   7  -2   0  199.18   17.70
   7  -2   0  187.28   17.40
   7   2   0  197.58   17.00
   8  -2   0   41.20    5.50
   8  -2   0   28.60    5.20
   8   2   0   40.20    4.40
   9  -2   0   21.40    4.40
   9  -2   0   16.70    4.10
   9   2   0   23.40    3.30
  10  -2   0    7.70    3.40
  10   2   0    8.70    2.50
  11  -2   0    5.70    3.30
  11   2   0   11.10    2.90
  12  -2   0    5.20    3.40
  12   2   0    9.60    2.90
  13  -2   0    8.90    3.90
  13   2   0    8.60    3.20
   0  -3   0    0.10    1.20
   0   3   0    0.80    1.20
  -1  -3   0  198.78   16.50
   1  -3   0  179.08   16.60
   1   3   0  191.78   16.60
   2  -3   0   22.60    3.10
  -2   3   0   22.40    3.60
   2   3   0   23.30    3.10
   3  -3   0    3.00    1.60
  -3   3   0    3.30    2.10
   3   3   0    0.70    1.30
   4  -3   0   83.69    7.80
  -4   3   0   81.59    8.50
   4   3   0   70.89    7.40
   5  -3   0   62.39    6.30
   5   3   0   49.10    5.50
   6  -3   0  192.28   17.10
   6   3   0  182.38   16.50
   7  -3   0   97.59    9.70
   7   3   0   89.99    8.80
   8  -3   0   11.40    3.30
   8   3   0    9.00    2.20
   9  -3   0    2.70    3.00
   9   3   0    0.40    1.70
  10  -3   0   22.20    4.70
  10   3   0   14.70    3.00
  11  -3   0    4.40    3.50
  11   3   0    1.30    2.10
  12  -3   0    8.70    4.20
   0   4   0   36.20    4.80
   1  -4   0   80.99    8.00
  -1   4   0   70.49    9.20
   1   4   0   93.39    8.40
   2  -4   0   32.60    4.10
  -2   4   0   25.10    4.50
   2   4   0   37.50    4.50
   3  -4   0   28.50    4.00
  -3   4   0   23.60    4.80
   3   4   0   31.80    4.10
   4  -4   0    6.10    2.40
   4   4   0    8.20    2.40
   5  -4   0   32.10    4.60
   5   4   0   26.80    4.00
   6  -4   0   24.50    4.20
   6   4   0   16.80    3.40
   7  -4   0    2.20    2.60
   7   4   0   -0.60    1.90
   8  -4   0    2.70    2.90
   8   4   0   -1.60    1.80
   9  -4   0    7.70    3.70
   9   4   0    3.50    2.30
  10  -4   0   15.90    4.90
  10   4   0    8.30    2.90
   0   5   0    3.00    3.70
   1   5   0    9.30    4.70
  -1   5   0    0.90    3.00
   3  -5   0   37.90    5.10
   4  -5   0    2.80    2.20
   4   5   0    0.60    3.40
   5  -5   0    7.70    2.70
   5   5   0    7.90    3.00
   6  -5   0   -0.20    2.40
   6   5   0    2.60    2.70
   7  -5   0    1.60    2.90
   7   5   0   -0.10    2.50
  14   0  -1    0.40    3.80
  13   0  -1   -2.00    3.30
  12   0  -1   61.69    7.70
  11   0  -1   29.80    4.80
  10   0  -1   65.79    8.60
  10   0  -1   70.69    7.50
   9   0  -1   35.20    4.70
   9   0  -1   39.90    5.00
   8   0  -1  112.89   10.40
   8   0  -1  113.99   10.70
   7   0  -1  199.08   15.60
   7   0  -1  157.58   15.30
   6   0  -1   36.50    3.90
   6   0  -1   40.60    4.30
   5   0  -1  247.38   19.60
   5   0  -1  211.28   19.40
   4   0  -1    0.90    0.90
   4   0  -1    1.30    0.80
   3   0  -1  130.39   10.70
   3   0  -1  119.89   10.70
   2   0  -1  963.60   78.99
   2   0  -1  926.71   78.99
   1   0  -1 2018.90  179.08
   1   0  -1 2271.37  179.18
   0   0  -1  137.79   12.40
   1   0   1  246.48   18.00
   1   0   1  178.68   17.90
   2   0   1 2720.73  259.37
   2   0   1 3500.65  259.57
   3   0   1   -0.20    0.80
   3   0   1   -0.80    0.90
   4   0   1  165.58   13.70
   4   0   1  152.18   13.80
   5   0   1  181.88   15.20
   5   0   1  167.68   15.30
   6   0   1  581.24   49.00
   6   0   1  579.14   49.20
   7   0   1  103.59    9.90
   7   0   1  100.69    9.50
   8   0   1  287.47   24.90
   8   0   1  281.07   24.70
   9   0   1    6.90    2.90
   9   0   1    5.30    2.70
  10   0   1    3.60    2.90
  11   0   1  186.38   17.40
  12   0   1   56.89    7.60
  13   0   1    2.90    4.30
  14   0   1    7.80    4.90
  14   1  -1   -1.20    3.00
  13   1  -1   19.90    4.00
  12  -1  -1   42.00    6.50
  12   1  -1   55.99    6.40
  11  -1  -1   35.70    5.80
  11  -1  -1   41.90    6.20
  11   1  -1   50.39    5.70
  10  -1  -1   87.29    9.40
  10  -1  -1   81.89    9.30
  10   1  -1   94.19    8.70
   9  -1  -1   92.69   10.50
   9  -1  -1  110.39   10.50
   9   1  -1  110.49    9.90
   8  -1  -1    1.70    2.20
   8  -1  -1    1.00    2.30
   8   1  -1    0.90    1.40
   7  -1  -1  149.99   13.40
   7  -1  -1  133.19   13.10
   7   1  -1  153.28   12.90
   6  -1  -1  223.48   21.10
   6  -1  -1  243.58   21.40
   6   1  -1  269.67   21.10
   5  -1  -1  555.04   53.69
   5  -1  -1  582.64   53.89
   5   1  -1  715.63   53.49
   5   1  -1  696.33   53.79
   4  -1  -1  180.18   16.40
   4  -1  -1  179.78   16.70
   4   1  -1  192.88   16.20
   4   1  -1  214.18   16.50
   3  -1  -1   70.29    7.10
   3  -1  -1   84.49    7.50
   3   1  -1   91.19    7.00
   2  -1  -1 3328.97  286.37
   2  -1  -1 3326.07  287.07
   2   1  -1 3578.14  286.97
   2   1  -1 3499.65  286.37
   1  -1  -1   27.20    2.70
   1   1  -1   26.20    2.50
  -1   1   1   22.60    3.50
   0  -1  -1 2234.18  177.58
   0  -1   1 2248.48  177.38
   0   1   1 1893.31  177.48
   1  -1   1 1250.77   98.19
  -1  -1  -1 1144.09   97.89
   1   1   1 1128.49   97.99
   2  -1   1 9271.67  790.92
   2  -1   1 9999.00  790.02
   2   1   1 9113.19  790.32
   3  -1   1  342.17   32.90
   3  -1   1  438.76   32.90
   3   1   1  385.46   32.80
   4  -1   1 1729.93  141.09
   4  -1   1 1510.95  141.19
   4   1   1 1817.92  141.09
   5  -1   1  233.38   21.00
   5  -1   1  221.28   21.10
   5   1   1  273.57   20.90
   6  -1   1  123.29   11.80
   6  -1   1  120.69   11.60
   6   1   1  137.29   11.40
   7  -1   1   29.80    4.50
   7  -1   1   42.00    5.10
   7   1   1   35.50    4.10
   8  -1   1   40.60    5.30
   8  -1   1   28.70    4.60
   8   1   1   32.70    4.20
   9  -1   1  298.57   26.90
   9  -1   1  255.87   26.40
   9   1   1  351.06   26.40
  10  -1   1  110.09   12.40
  10  -1   1  125.39   12.80
  10   1   1  142.59   12.10
  11  -1   1   27.20    5.40
  11  -1   1   30.10    5.50
  11   1   1   35.80    5.00
  12  -1   1   25.40    5.60
  12   1   1   32.30    5.00
  13  -1   1   15.30    5.00
  13   1   1   21.30    4.70
  13  -2  -1   16.60    4.30
  13   2  -1   21.40    4.00
  12  -2  -1   17.90    4.40
  12   2  -1   24.40    3.80
  11  -2  -1    9.80    3.60
  11   2  -1   12.20    2.80
  10  -2  -1    6.90    3.20
  10   2  -1   10.30    2.50
   9  -2  -1   26.30    4.60
   9   2  -1   28.20    3.70
   8  -2  -1  176.48   17.00
   8   2  -1  189.08   16.20
   7  -2  -1   30.60    4.20
   7  -2  -1   28.70    4.50
   7   2  -1   28.60    3.50
   6  -2  -1    9.60    2.80
   6  -2  -1   19.90    2.90
   6   2  -1   17.30    2.50
   5  -2  -1   12.50    2.60
   5  -2  -1   13.90    2.10
   5   2  -1   13.40    2.20
   4  -2  -1  130.09   12.00
   4   2  -1  137.09   11.70
  -4   2   1  130.79   11.80
   3  -2  -1  217.78   18.60
  -3   2   1  203.78   18.90
   3   2  -1  189.58   18.30
   3   2  -1  241.18   18.10
   2  -2  -1   63.69    5.90
  -2   2   1   61.79    6.60
   2   2  -1   64.19    5.50
   2   2  -1   56.59    5.70
   1  -2  -1   33.40    3.30
  -1  -2   1   34.70    3.20
  -1   2   1   24.80    3.90
   0  -2  -1   41.80    3.90
   0  -2   1   44.50    4.00
   0   2   1   37.90    3.80
   1  -2   1  157.48   13.60
  -1  -2  -1  168.58   13.40
   1   2   1  144.09   13.40
  -2  -2  -1 1170.88   86.79
   2  -2   1 1011.00   87.09
   2   2   1  931.01   86.99
   3  -2   1  353.16   29.60
   3   2   1  324.77   29.40
  -3   2  -1  363.66   29.80
   4  -2   1 1403.46  107.59
   4   2   1 1270.27  107.29
  -4   2  -1 1177.98  107.19
   5  -2   1  112.69    9.80
   5  -2   1   96.19    9.30
   5   2   1  102.89    9.30
   6  -2   1   60.39    6.60
   6  -2   1   57.59    6.30
   6   2   1   58.59    5.80
   7  -2   1  116.29   11.10
   7  -2   1  112.89   11.30
   7   2   1  115.09   10.50
   8  -2   1   64.79    7.90
   8  -2   1   64.59    7.90
   8   2   1   74.99    7.10
   9  -2   1   39.60    6.10
   9  -2   1   38.90    6.00
   9   2   1   47.20    5.10
  10  -2   1   64.39    8.40
  10  -2   1   65.39    8.60
  10   2   1   76.59    7.40
  11  -2   1    5.40    3.80
  11   2   1    8.80    2.80
  12  -2   1   14.10    4.50
  12   2   1   21.80    3.90
  13  -2   1    1.90    3.40
  12  -3  -1    0.50    3.30
  12   3  -1    2.50    2.80
  11  -3  -1    8.70    3.70
  11   3  -1    5.00    2.30
  10  -3  -1    2.50    3.20
  10   3  -1    2.90    1.90
   9  -3  -1   15.20    4.00
   9   3  -1    9.20    2.30
   8  -3  -1   40.80    5.90
   8   3  -1   37.50    4.60
   7  -3  -1   26.80    4.60
   7   3  -1   27.90    3.80
   6  -3  -1   62.09    6.80
   6   3  -1   55.19    6.00
   5  -3  -1  103.39    9.30
   5   3  -1   84.29    8.60
   4  -3  -1   71.29    7.50
   4   3  -1   70.19    7.20
  -4   3   1   79.99    8.40
   3  -3  -1   71.39    7.00
  -3   3   1   64.69    7.80
   3   3  -1   73.79    6.90
   2  -3  -1   14.50    2.60
   2   3  -1   23.30    2.60
   2   3  -1   16.40    2.70
  -2   3   1   13.60    3.10
  -1  -3   1  302.77   23.80
   1  -3  -1  261.67   23.70
   1   3  -1  266.67   23.90
   0  -3   1  274.87   24.20
   0  -3  -1  282.67   24.20
   0   3   1  290.47   24.20
   1  -3   1   58.99    6.00
  -1  -3  -1   64.99    5.90
   1   3   1   58.89    5.90
   2  -3   1   25.40    3.30
   2   3   1   25.50    3.10
   3  -3   1   16.90    2.80
   3   3   1   18.20    2.60
  -3   3  -1   13.90    2.90
   4  -3   1   62.29    6.60
   4   3   1   61.09    6.10
   5  -3   1   56.89    6.30
   5   3   1   53.99    5.70
   6  -3   1  334.67   26.10
   6   3   1  264.07   25.30
   7  -3   1    2.00    2.40
   7   3   1   -0.10    1.50
   8  -3   1   67.39    8.70
   8   3   1   77.99    7.60
   9  -3   1    3.10    3.10
   9   3   1    1.50    1.90
  10  -3   1    6.70    3.70
  10   3   1    2.00    2.10
  11  -3   1    5.60    3.70
  11   3   1    4.10    2.40
  12  -3   1    2.20    3.80
  10  -4  -1   -1.70    3.10
  10   4  -1   -1.70    2.10
   9  -4  -1    3.70    3.30
   9   4  -1    1.60    2.20
   8  -4  -1    0.70    2.80
   8   4  -1    2.50    2.10
   7  -4  -1    3.00    2.70
   7   4  -1    6.10    2.40
   6  -4  -1    5.90    2.80
   6   4  -1    1.20    2.10
   5  -4  -1   19.30    3.60
   5   4  -1   16.40    3.30
   4  -4  -1   23.30    3.90
   4   4  -1   25.00    3.90
   3  -4  -1   10.60    2.60
  -3   4   1    8.40    3.00
   3   4  -1    8.30    2.50
   2  -4  -1   31.30    4.00
   2   4  -1   31.70    4.30
  -2   4   1   23.80    4.40
   1  -4  -1    2.50    1.70
  -1   4   1    4.70    2.80
   1   4  -1    8.10    2.50
   0  -4   1   19.50    3.40
   0   4   1   22.80    4.70
   0   4  -1   23.30    3.80
   1  -4   1   63.19    6.80
   1   4   1   68.89    6.90
   2  -4   1   23.00    3.60
   2   4   1   33.30    4.00
  -2   4  -1   23.10    4.30
   3  -4   1    8.50    2.40
   3   4   1   12.30    2.50
   4  -4   1   22.20    3.70
   4   4   1   23.60    3.50
   5  -4   1   19.80    3.80
   5   4   1   25.20    3.70
   6  -4   1   40.80    5.60
   6   4   1   39.80    5.20
   7  -4   1    1.30    2.60
   7   4   1    3.50    2.10
   8  -4   1   24.80    4.80
   8   4   1   23.40    3.90
   9  -4   1    6.70    3.60
   9   4   1    8.30    2.80
  10   4   1    8.20    2.90
   7  -5  -1    0.10    2.80
   7   5  -1    1.30    2.80
   6  -5  -1    2.40    2.60
   6   5  -1   -1.20    2.50
   5  -5  -1    6.90    2.80
   5   5  -1    3.50    2.80
   4  -5  -1   33.40    5.30
   4   5  -1   49.30    6.20
   3   5  -1   29.80    5.00
  -2   5   1    9.30    3.70
  -1   5   1   14.00    4.30
   0   5   1    5.10    3.90
   1   5   1   10.60    4.90
  -1   5  -1    6.50    3.60
   2   5   1   32.90    7.60
   3  -5   1   17.80    3.50
   4  -5   1    6.80    2.60
   5  -5   1   -0.10    2.10
   6  -5   1   -1.00    2.30
   6   5   1   -1.60    2.30
   7  -5   1   -0.20    2.60
   7   5   1   -3.40    2.40
  14   0  -2   -2.70    3.80
  13   0  -2    1.90    3.40
  12   0  -2   84.29    9.10
  11   0  -2  152.08   14.10
  10   0  -2   76.49    8.10
  10   0  -2   82.89    8.20
   9   0  -2  237.78   22.10
   9   0  -2  274.47   22.30
   8   0  -2  204.38   19.00
   8   0  -2  235.08   19.20
   7   0  -2   26.60    3.30
   7   0  -2   24.60    3.20
   6   0  -2  129.89   10.60
   6   0  -2  110.29   10.40
   5   0  -2  446.16   39.00
   5   0  -2  482.15   39.10
   4   0  -2  403.46   34.30
   4   0  -2  412.36   34.30
   3   0  -2 2037.60  169.48
   3   0  -2 2021.40  169.48
   2   0  -2  329.47   26.70
   2   0  -2  304.87   26.70
   1   0  -2   -0.80    0.40
   0   0   2 6697.33  559.94
   0   0  -2 6135.89  559.74
   0   0   2 7277.27  559.54
  -1   0  -2  155.08   13.50
   1   0   2  161.88   13.50
   2   0   2 1011.70   73.49
   2   0   2  787.92   73.39
   2   0   2  837.42   73.49
   3   0   2    5.00    1.30
   3   0   2    3.90    1.20
   4   0   2    4.80    1.40
   4   0   2    3.00    1.20
   5   0   2   50.59    4.80
   5   0   2   40.30    4.80
   6   0   2  236.68   21.80
   6   0   2  262.97   21.70
   7   0   2  580.84   50.79
   7   0   2  612.94   50.69
   8   0   2   -0.60    2.30
   8   0   2    3.40    2.60
   9   0   2   89.69    9.30
  10   0   2  146.19   14.00
  11   0   2  106.99   11.40
  12   0   2   14.60    4.80
  13   0   2    1.30    4.30
  14   1  -2   23.20    4.50
  13   1  -2   44.70    6.00
  12  -1  -2   43.60    6.50
  12   1  -2   59.39    6.40
  11  -1  -2   29.90    4.80
  11   1  -2   28.30    4.20
  10  -1  -2   18.70    3.70
  10  -1  -2   14.40    3.40
  10   1  -2   14.80    2.90
   9  -1  -2   52.59    6.80
   9  -1  -2   60.59    6.90
   9   1  -2   63.09    6.20
   8  -1  -2   41.80    5.40
   8  -1  -2   47.50    5.20
   8   1  -2   42.50    4.60
   7  -1  -2    2.80    1.80
   7  -1  -2    3.10    1.90
   7   1  -2    3.00    1.30
   7   1  -2    3.00    1.10
   6  -1  -2   13.40    2.50
   6  -1  -2   12.20    2.20
   6   1  -2   11.50    1.90
   6   1  -2   14.10    1.70
   5  -1  -2  231.08   20.30
   5  -1  -2  224.78   20.60
   5   1  -2  235.18   20.10
   5   1  -2  260.77   20.40
   4  -1  -2  204.28   18.10
   4  -1  -2  198.58   18.40
   4   1  -2  229.78   18.20
   4   1  -2  217.98   18.00
   3  -1  -2  763.02   68.99
   3  -1  -2  809.22   68.79
   3   1  -2  932.81   68.99
  -3   1   2  785.12   68.89
   2  -1  -2   60.79    5.40
  -2   1   2   56.99    5.60
   2   1  -2   61.29    5.30
   1  -1  -2  447.46   35.90
  -1   1   2  375.06   36.20
   1   1  -2  461.15   35.90
   0  -1  -2  398.96   32.80
   0   1   2  400.96   32.80
   0   1  -2  409.26   32.90
   0   1   2  355.56   33.20
   1  -1   2 1101.09   86.69
  -1  -1  -2 1010.10   86.39
   1   1   2 1048.70   86.79
   1   1   2  983.70   86.49
   2  -1   2 3988.40  322.67
  -2  -1  -2 3798.32  322.07
   2  -1   2 4151.08  322.27
   2   1   2 3506.05  322.47
   3  -1   2  273.77   22.50
   3   1   2  252.07   22.20
   4  -1   2  175.98   16.20
   4  -1   2  190.88   16.00
   4   1   2  187.48   16.00
   5  -1   2  184.98   17.40
   5  -1   2  187.18   17.20
   5   1   2  220.58   17.20
   6  -1   2    8.60    2.50
   6  -1   2   11.40    2.80
   6   1   2   14.50    2.00
   6   1   2   12.70    2.20
   7  -1   2   12.40    3.00
   7  -1   2    7.50    2.70
   7   1   2    7.80    2.20
   8  -1   2  181.18   19.70
   8  -1   2  241.88   20.40
   8   1   2  250.67   19.70
   9  -1   2   99.59   10.80
   9  -1   2   78.39    9.90
   9   1   2  122.59   10.10
  10  -1   2    8.50    3.60
  10  -1   2    6.40    3.60
  10   1   2    6.10    2.80
  11  -1   2   74.19    9.10
  11  -1   2   63.19    8.70
  11   1   2   82.29    8.60
  12  -1   2   13.30    4.70
  12   1   2   23.60    4.60
  13  -1   2   22.10    5.70
  13   1   2   27.70    5.30
  13  -2  -2    2.40    2.90
  13   2  -2    2.70    2.50
  12  -2  -2    8.00    3.30
  12   2  -2    5.10    2.40
  11  -2  -2    1.30    2.60
  11   2  -2    2.80    2.00
  10  -2  -2   44.90    6.40
  10   2  -2   49.60    5.40
   9  -2  -2    9.90    3.20
   9   2  -2    8.20    1.90
   8  -2  -2   63.39    7.50
   8   2  -2   68.69    6.60
   7  -2  -2  130.89   12.90
   7   2  -2  139.79   12.20
   6  -2  -2   36.30    4.30
   6  -2  -2   36.10    4.80
   6   2  -2   37.40    4.10
   5  -2  -2   44.80    5.10
  -5   2   2   37.90    4.70
   5   2  -2   52.29    4.60
   4  -2  -2  129.49   11.50
  -4   2   2  120.29   11.40
   4   2  -2  132.99   11.30
   3  -2  -2  182.88   15.60
   3   2  -2  191.78   15.50
   3   2  -2  174.38   15.10
  -3   2   2  163.08   16.00
   2  -2  -2  199.38   16.10
  -2   2   2  185.78   16.70
   2   2  -2  169.48   16.00
   2   2  -2  188.38   15.80
   1  -2  -2   54.29    4.70
  -1   2   2   38.70    5.40
  -1   2   2   48.50    4.40
   1   2  -2   50.19    4.60
   0  -2  -2    7.40    1.30
   0  -2   2    7.30    1.50
   0   2   2    8.00    2.10
   0   2   2    8.60    1.20
  -1  -2  -2   81.49    6.90
   1  -2   2   76.89    7.20
   1   2   2   78.59    7.10
   2  -2   2   95.09    8.90
  -2  -2  -2  104.99    8.50
   2   2   2   94.79    8.80
   3  -2   2  637.24   52.49
   3   2   2  640.24   52.29
  -3   2  -2  588.24   52.29
   4  -2   2 2109.29  168.88
   4   2   2 1926.71  168.58
   5  -2   2    6.30    2.00
   5  -2   2    7.50    2.20
   5   2   2    5.90    1.60
   6  -2   2   85.59    8.40
   6  -2   2   75.09    8.00
   6   2   2   81.99    7.70
   7  -2   2   10.20    3.20
   7  -2   2   12.10    3.20
   7   2   2   12.20    2.40
   8  -2   2   21.70    4.40
   8  -2   2   22.90    4.40
   8   2   2   24.40    3.50
   9  -2   2   82.29    9.00
   9  -2   2   70.39    9.10
   9   2   2   80.99    8.00
  10  -2   2    2.50    3.20
  10  -2   2   12.10    4.00
  10   2   2    6.70    2.60
  11  -2   2    9.00    4.20
  11  -2   2    5.70    3.60
  11   2   2   10.80    3.10
  12  -2   2   11.90    4.30
  12   2   2   11.40    3.30
  13  -2   2   -1.10    3.30
  12  -3  -2   -0.60    3.20
  12   3  -2    1.80    2.60
  11  -3  -2    4.30    3.40
  11   3  -2    3.90    2.20
  10  -3  -2   52.79    7.40
  10   3  -2   55.89    6.00
   9  -3  -2   21.30    4.30
   9   3  -2   16.00    2.90
   8  -3  -2    6.40    3.00
   8   3  -2    5.70    2.10
   7  -3  -2    1.70    2.40
   7   3  -2    6.40    2.10
   6  -3  -2  100.09    9.90
   6   3  -2   94.89    9.30
   5  -3  -2   58.69    7.00
   5   3  -2   67.89    6.80
  -5   3   2   66.19    7.80
   4  -3  -2   28.60    4.10
   4   3  -2   28.00    4.00
  -4   3   2   33.40    5.10
   3  -3  -2   11.40    2.50
  -3   3   2   11.70    3.30
   3   3  -2   15.00    2.70
   2  -3  -2   57.09    5.70
   2   3  -2   62.19    5.90
   2   3  -2   58.49    5.50
  -2   3   2   44.60    6.60
   1  -3  -2   13.80    2.30
  -1   3   2   16.50    2.20
   1   3  -2   16.70    2.40
  -1   3   2   12.30    3.10
   0  -3  -2   49.10    4.60
   0  -3   2   50.09    4.90
   0   3   2   37.40    5.50
   0   3   2   45.50    4.50
  -1  -3  -2    7.70    1.60
   1  -3   2    6.30    1.70
   1   3   2    6.60    1.60
   2  -3   2   17.10    2.70
   2   3   2   16.60    2.40
   3  -3   2   13.90    2.40
   3   3   2   14.10    2.30
  -3   3  -2    9.60    2.50
   4  -3   2  114.69   10.30
   4   3   2  103.69    9.90
   5  -3   2   76.79    7.70
   5   3   2   71.49    7.20
   6  -3   2  269.67   24.10
   6   3   2  275.27   23.70
   7  -3   2   93.69    9.90
   7   3   2   93.69    9.10
   8  -3   2    9.20    3.50
   8   3   2   10.60    2.70
   9  -3   2    3.70    3.10
   9   3   2    2.70    2.10
  10  -3   2    2.60    3.30
  10   3   2    4.70    2.50
  11  -3   2    9.90    4.00
  11   3   2    5.00    2.70
  10  -4  -2    0.40    3.20
  10   4  -2    2.00    2.20
   9  -4  -2   -0.50    3.00
   9   4  -2   -1.20    1.90
   8  -4  -2    1.90    2.90
   8   4  -2    4.80    2.40
   7  -4  -2   -1.40    2.40
   7   4  -2    1.90    2.20
   6  -4  -2   19.80    4.10
   6   4  -2   28.10    4.30
   5  -4  -2    3.90    2.40
   5   4  -2    4.40    2.50
   4  -4  -2   75.79    8.40
   4   4  -2   85.09    8.60
  -4   4   2   85.99   10.80
   3  -4  -2   99.99    9.00
   3   4  -2  102.19    9.30
  -3   4   2   72.89    9.60
   2  -4  -2   41.80    5.10
   2   4  -2   63.19    6.10
  -2   4   2   38.80    6.00
   1  -4  -2    3.60    1.80
  -1   4   2    1.80    2.60
   1   4  -2    6.10    2.60
   0  -4   2    0.10    1.70
   0   4   2    0.50    2.60
   1  -4   2   52.89    6.00
   1   4   2   59.19    8.00
   2  -4   2   14.90    2.90
   2   4   2   14.90    2.70
   3  -4   2    1.00    1.70
   3   4   2    2.70    1.80
   4  -4   2   28.90    4.10
   4   4   2   28.80    3.90
   5  -4   2   64.89    7.50
   5   4   2   75.99    7.40
   6  -4   2   36.70    5.10
   6   4   2   34.10    4.60
   7  -4   2   27.90    4.80
   7   4   2   26.90    4.10
   8  -4   2  106.89   11.80
   8   4   2  116.19   11.10
   9  -4   2   24.30    5.20
   9   4   2   26.80    4.30
  10   4   2    4.70    2.90
   7  -5  -2    5.40    3.40
   7   5  -2    4.80    3.20
   6  -5  -2    4.30    3.00
   6   5  -2    3.70    2.90
   5  -5  -2    0.00    2.30
   5   5  -2    3.00    3.10
   4  -5  -2    3.90    2.60
   4   5  -2   10.20    3.40
   3   5  -2    4.70    3.20
  -2   5   2   13.90    4.40
   2   5  -2   29.00    4.90
  -1   5   2   13.40    4.30
   0   5   2    8.70    4.30
   1   5   2    5.80    4.50
   2   5   2   15.40    6.10
   3  -5   2   80.09    8.50
   4  -5   2    7.70    2.70
   4   5   2   13.80    6.10
   5  -5   2    2.10    2.40
   6  -5   2    5.00    2.80
   7  -5   2    2.50    3.30
  13   0  -3   40.60    6.10
  12   0  -3    2.80    2.70
  11   0  -3    2.30    2.40
  10   0  -3  528.65   44.10
  10   0  -3  507.25   44.20
   9   0  -3   -1.30    1.60
   9   0  -3    2.30    1.80
   8   0  -3   -0.10    1.50
   8   0  -3    2.50    1.50
   7   0  -3    2.80    1.40
   7   0  -3    3.80    1.30
   6   0  -3    1.30    1.00
   6   0  -3    1.20    1.00
   5   0  -3  131.59   11.50
   5   0  -3  134.69   11.50
   4   0  -3  168.48   14.10
   4   0  -3  162.78   14.20
   3   0  -3  356.56   31.20
   3   0  -3  387.16   31.30
   2   0  -3  105.09    9.10
   1   0  -3    0.20    0.70
   0   0  -3  261.97   21.20
   0   0   3  240.98   21.30
  -1   0  -3  549.45   50.29
   1   0   3  560.64   50.29
   1   0   3  691.93   50.39
   2   0   3 1037.30   89.19
  -2   0  -3  945.51   89.29
   2   0   3 1221.48   89.39
   3   0   3   27.10    3.20
   3   0   3   37.50    3.50
   4   0   3    1.10    1.10
   4   0   3    0.60    1.30
   4   0   3    0.40    1.30
   5   0   3   68.29    6.30
   5   0   3   58.59    6.30
   6   0   3  957.20   80.89
   6   0   3  965.30   80.89
   7   0   3  108.79   10.10
   7   0   3  104.19   10.30
   8   0   3   -0.10    2.40
   8   0   3   -1.20    2.60
   9   0   3   17.10    4.00
  10   0   3   31.50    5.40
  11   0   3   89.29   10.30
  12   0   3    3.20    4.20
  13   0   3  100.19   11.80
  14   1  -3   10.80    3.60
  13   1  -3   88.99    9.10
  12  -1  -3   59.19    8.10
  12   1  -3   88.59    8.10
  11  -1  -3   28.70    4.60
  11   1  -3   33.50    4.40
  10  -1  -3   37.90    5.00
  10   1  -3   35.40    4.50
   9  -1  -3   80.99    7.80
   9  -1  -3   71.69    7.70
   9   1  -3   68.39    7.10
   8  -1  -3  449.26   40.70
   8  -1  -3  475.75   40.60
   8   1  -3  477.65   40.40
   8   1  -3  501.45   40.30
   7  -1  -3  177.58   16.10
   7  -1  -3  197.78   16.00
   7   1  -3  203.08   15.70
   7   1  -3  151.18   15.80
   6  -1  -3  438.46   39.70
   6  -1  -3  469.05   39.50
   6   1  -3  487.25   39.60
   6   1  -3  475.55   39.30
   5  -1  -3   30.70    3.80
   5  -1  -3   35.90    3.50
   5   1  -3   38.20    3.70
   5   1  -3   34.90    3.40
   4  -1  -3   90.79    7.70
   4  -1  -3   76.79    7.90
   4   1  -3  103.29    8.00
   4   1  -3   83.59    7.70
   3  -1  -3  165.38   13.10
   3  -1  -3  128.39   13.30
   3   1  -3  150.58   13.30
   3   1  -3  171.48   13.40
  -3   1   3  157.18   13.50
   2  -1  -3   10.80    1.60
   2   1  -3   11.90    1.50
  -2   1   3   10.20    1.80
   1  -1  -3  729.43   60.49
   1   1  -3  772.62   60.59
  -1   1   3  666.43   60.79
   0  -1  -3  464.35   39.60
   0   1   3  512.35   40.10
   0   1   3  426.36   39.50
   0   1  -3  491.85   39.80
  -1  -1  -3  160.18   12.70
  -1   1  -3  162.68   12.90
   1   1   3  139.29   12.70
   1   1   3  136.49   13.20
  -2  -1  -3  119.09   10.00
   2  -1   3  117.39   10.20
   2  -1   3  125.59   10.50
   2   1   3   99.29   10.10
   2   1   3  130.29   10.70
   3  -1   3  268.97   22.60
  -3  -1  -3  267.57   22.10
   3  -1   3  288.77   22.50
   3   1   3  228.78   22.30
   4  -1   3  277.67   25.90
  -4  -1  -3  314.97   25.50
   4  -1   3  291.67   25.90
   4   1   3  322.07   25.80
   5  -1   3   61.89    7.00
  -5  -1  -3   76.29    6.30
   5  -1   3   65.29    7.00
   5   1   3   75.19    6.80
   6  -1   3   41.60    5.20
   6  -1   3   36.20    5.00
   6   1   3   48.20    4.80
   7  -1   3   10.40    2.90
   7  -1   3    7.40    2.80
   7   1   3    6.50    2.30
   8  -1   3   67.89    8.20
   8  -1   3   61.09    7.90
   8   1   3   80.69    7.60
   9  -1   3   30.70    5.40
   9  -1   3   29.20    5.10
   9   1   3   34.70    4.80
  10  -1   3   11.60    3.90
  10  -1   3   15.80    4.20
  10   1   3   10.40    3.60
  11  -1   3   13.80    4.50
  11   1   3   22.20    4.50
  12  -1   3   35.00    6.30
  12   1   3   37.60    6.10
  13  -1   3   17.30    5.30
  13   1   3   15.00    4.80
  13  -2  -3   19.20    4.10
  13   2  -3   16.60    3.40
  12  -2  -3    8.90    3.10
  12   2  -3    6.00    2.40
  11  -2  -3    2.70    2.50
  11   2  -3   -0.10    1.80
  10  -2  -3   13.20    3.50
  10   2  -3   12.70    2.50
   9  -2  -3   45.60    5.90
   9   2  -3   45.10    5.00
   8  -2  -3   52.89    7.00
   8   2  -3   66.29    6.30
   7  -2  -3   99.89   10.40
   7   2  -3  113.09    9.90
   6  -2  -3  120.19   11.40
   6   2  -3  120.69   10.90
   5  -2  -3  127.89   12.10
   5   2  -3  127.19   11.40
   5   2  -3  143.89   11.90
  -5   2   3  130.99   11.90
   4  -2  -3  101.59   10.00
   4   2  -3  111.19    9.90
   4   2  -3  107.99    9.50
  -4   2   3  112.19   10.20
   3  -2  -3   48.00    4.70
   3   2  -3   45.50    4.60
  -3   2   3   45.00    5.70
   3   2  -3   40.50    4.20
   2  -2  -3  115.79   10.10
   2   2  -3  109.39    9.90
  -2   2   3  118.09    9.60
  -2   2   3  102.29   10.80
   1  -2  -3  170.28   14.50
  -1   2   3  142.09   15.10
   1   2  -3  160.78   14.50
  -1   2   3  190.18   14.30
   0  -2  -3   99.89    8.50
   0   2   3  108.19    8.50
   0   2  -3  100.19    8.70
   0   2   3   76.19    9.20
   1  -2   3   98.09    8.90
  -1  -2  -3   95.99    8.50
   1   2   3  101.09    8.70
   2  -2   3  226.48   19.50
  -2  -2  -3  243.08   19.00
   2   2   3  233.58   19.30
   2   2   3  194.78   19.80
   3  -2   3  115.09   10.90
   3   2   3  126.09   10.70
   4  -2   3  328.97   28.80
   4   2   3  341.27   28.60
   5  -2   3   31.10    4.20
   5   2   3   31.30    3.90
   6  -2   3   30.10    4.30
   6  -2   3   29.10    4.20
   6   2   3   30.60    3.90
   7  -2   3    6.60    2.70
   7  -2   3    4.40    2.80
   7   2   3    9.80    2.40
   8  -2   3   26.50    4.80
   8  -2   3   28.60    4.90
   8   2   3   31.60    4.40
   9  -2   3   37.20    5.80
   9  -2   3   32.10    5.70
   9   2   3   39.70    5.10
  10  -2   3   45.10    6.90
  10  -2   3   36.20    6.50
  10   2   3   59.99    6.50
  11  -2   3   33.40    6.50
  11  -2   3   41.00    6.80
  11   2   3   54.19    6.20
  12  -2   3   13.40    5.00
  12  -2   3    9.20    4.30
  12   2   3    9.00    3.50
  12  -3  -3    8.30    3.70
  12   3  -3    5.80    2.90
  11  -3  -3   35.60    6.00
  11   3  -3   37.10    4.80
  10  -3  -3    2.20    3.00
  10   3  -3    2.30    2.00
   9  -3  -3    6.20    3.10
   9   3  -3    6.80    2.10
   8  -3  -3   12.30    3.60
   8   3  -3   11.40    2.60
   7  -3  -3   20.70    4.00
   7   3  -3   19.50    3.30
   6  -3  -3    6.80    2.70
   6   3  -3   12.90    2.70
   5  -3  -3   36.20    4.70
   5   3  -3   29.10    4.30
  -5   3   3   36.60    5.20
   4  -3  -3    9.40    2.50
   4   3  -3    9.90    2.50
  -4   3   3    6.10    3.30
   3  -3  -3   83.79    7.80
   3   3  -3   77.59    7.30
   3   3  -3   76.89    7.90
  -3   3   3   77.59    9.10
   2  -3  -3    8.20    2.00
   2   3  -3    9.00    2.40
   2   3  -3    6.40    1.80
  -2   3   3   10.90    3.00
   1  -3  -3   31.40    3.80
  -1   3   3   29.50    4.50
   1   3  -3   35.00    4.00
   0  -3  -3   71.99    6.90
   0   3   3   76.19    6.90
  -1  -3  -3   69.59    6.00
   1  -3   3   62.09    6.30
   1   3   3   69.39    6.10
   1   3   3   48.20    7.30
   2  -3   3   20.10    3.10
   2   3   3   19.80    4.20
   2   3   3   25.80    3.10
   3  -3   3    3.30    1.60
   3   3   3    1.30    1.40
   4  -3   3   14.80    2.90
   4   3   3   18.00    2.80
   5  -3   3  135.99   13.50
   5   3   3  156.18   13.30
   6  -3   3  492.15   41.90
   6   3   3  481.95   41.50
   7  -3   3   56.79    7.30
   7   3   3   63.89    6.70
   8  -3   3   18.80    4.00
   8   3   3   10.10    2.80
   9  -3   3   18.90    4.50
   9   3   3   18.40    3.60
  10  -3   3   11.60    4.20
  10   3   3   12.40    3.30
  11  -3   3   -1.50    3.30
  11   3   3    0.70    2.70
  10  -4  -3    2.30    3.60
  10   4  -3    0.90    2.30
   9  -4  -3   20.50    4.80
   9   4  -3   18.40    3.60
   8  -4  -3   26.70    5.10
   8   4  -3   24.10    4.10
   7  -4  -3    1.90    2.60
   7   4  -3    0.60    2.20
   6  -4  -3   25.50    4.50
   6   4  -3   25.30    4.30
   5  -4  -3   67.19    7.60
   5   4  -3   66.89    7.70
   4  -4  -3   21.60    3.80
  -4   4   3   20.00    4.90
   4   4  -3   26.30    4.30
   3  -4  -3   33.30    4.50
  -3   4   3   27.00    5.20
   3   4  -3   45.30    5.50
   2  -4  -3    6.30    2.10
  -2   4   3    6.30    3.00
   2   4  -3    7.00    2.70
   1   4  -3   44.90    5.60
   1   4  -3   46.80    5.50
  -1   4   3   28.00    5.30
   0   4   3   13.10    3.80
   0   4  -3   14.20    3.00
   1  -4   3   13.60    2.80
   1   4   3   11.80    4.00
   2  -4   3   12.30    2.70
   2   4   3   13.30    4.40
   3  -4   3   12.40    2.70
   3   4   3   12.80    4.80
   4  -4   3   13.40    2.90
   4   4   3   13.60    2.80
   5  -4   3   12.20    2.90
   5   4   3   12.90    2.80
   6  -4   3   11.80    3.20
   6   4   3   13.00    3.00
   7  -4   3   49.80    6.60
   7   4   3   48.90    6.10
   8  -4   3  121.09   12.40
   8   4   3  116.79   11.60
   9  -4   3    3.80    3.50
   9   4   3    0.30    2.40
   7  -5  -3   25.70    4.60
   7   5  -3    5.70    3.30
   6  -5  -3    1.90    2.70
   6   5  -3    3.70    3.10
   5  -5  -3   -0.90    2.10
   5   5  -3    0.50    3.10
   4  -5  -3   13.00    3.30
   4   5  -3   13.10    4.10
  -3   5   3   15.00    5.30
   3   5  -3   18.40    4.70
   2   5  -3   51.99    6.70
  -2   5   3   27.20    5.70
  -1   5   3   13.30    4.50
   1   5  -3   19.60    4.50
   0   5  -3   64.69    9.70
   0   5   3   38.80    7.30
   1   5   3   10.00    4.90
   2   5   3   19.00    6.20
   3  -5   3   -1.60    2.00
   3   5   3    2.70    5.10
   4  -5   3    1.00    2.20
   4   5   3   12.40    6.10
   5  -5   3   -0.80    2.10
   5   5   3    8.90    6.20
   6  -5   3    3.40    2.70
   6   5   3   12.20    6.60
  12   0  -4   -0.40    2.50
  11   0  -4  430.06   41.90
  11   0  -4  527.55   41.40
  10   0  -4    7.00    2.20
  10   0  -4    6.50    2.20
   9   0  -4    6.90    2.10
   9   0  -4    7.90    2.10
   8   0  -4    0.30    1.30
   8   0  -4   -1.00    1.30
   7   0  -4    8.30    1.70
   7   0  -4    9.70    1.80
   6   0  -4  488.65   40.30
   6   0  -4  467.55   40.30
   5   0  -4   11.70    1.60
   5   0  -4   10.70    1.70
   4   0  -4  848.72   73.29
   4   0  -4  905.11   73.39
   3   0  -4    0.70    0.80
   3   0  -4    0.30    0.60
   2   0  -4  533.05   44.80
   1   0  -4  337.07   28.50
   0   0  -4  485.15   40.80
   1   0   4   68.69    6.40
   1   0   4   75.29    6.20
  -1   0  -4   60.19    6.30
   2   0   4  435.96   32.80
   2   0   4  364.66   32.60
  -2   0  -4  363.46   32.70
   3   0   4  165.98   14.80
   3   0   4  191.88   15.00
  -3   0  -4  162.28   15.00
   4   0   4  172.48   16.00
   4   0   4  220.28   16.40
  -4   0  -4  174.68   16.20
   5   0   4   72.59    6.50
   5   0   4   60.49    6.00
   6   0   4   46.20    5.60
   6   0   4   46.40    5.30
   7   0   4   27.40    4.10
   7   0   4   27.10    4.30
   8   0   4   54.29    6.40
   8   0   4   47.40    6.30
   9   0   4    9.40    3.70
  10   0   4   -1.90    3.20
  11   0   4    2.90    3.80
  12   0   4   16.60    5.10
  13   0   4   24.20    6.00
  14   1  -4    5.40    3.20
  13  -1  -4   24.10    4.80
  13   1  -4   43.20    5.20
  12  -1  -4    1.20    2.20
  12   1  -4    3.00    2.20
  11  -1  -4    4.00    2.30
  11   1  -4    6.40    2.30
  10  -1  -4   31.40    4.40
  10   1  -4   30.40    3.90
   9  -1  -4  138.89   12.70
   9   1  -4  135.69   12.30
   8  -1  -4   99.69   10.00
   8  -1  -4  108.69    9.90
   8   1  -4  105.69    9.60
   8   1  -4  107.09    9.40
   7  -1  -4  101.89    8.60
   7  -1  -4   91.99    8.80
   7   1  -4  105.29    8.40
   7   1  -4   76.49    8.50
   6  -1  -4   74.69    7.30
   6  -1  -4   93.59    7.20
   6   1  -4   77.09    7.00
   6   1  -4   67.79    7.20
   5  -1  -4   86.29    9.00
   5  -1  -4  110.79    8.80
   5   1  -4  102.29    8.90
   5   1  -4  100.59    9.00
   4  -1  -4  305.17   28.10
   4  -1  -4  344.27   27.80
   4   1  -4  356.56   28.10
   4   1  -4  315.97   28.00
   3  -1  -4  119.49   11.40
   3   1  -4  130.79   11.40
  -3   1   4  124.79   11.60
   3   1  -4  153.28   11.50
   2  -1  -4  463.95   38.70
   2   1  -4  456.15   38.70
   1  -1  -4  468.55   44.40
   1   1  -4  550.64   44.60
  -1   1   4  554.34   44.20
  -1   1   4  542.15   44.70
   0  -1  -4  135.19   12.10
   0   1   4  155.38   12.10
   0   1  -4  150.28   12.40
   0   1   4  125.39   12.70
  -1  -1  -4  142.29   11.80
   1   1   4  147.99   12.30
   1   1   4  119.99   11.70
  -1   1  -4  139.89   12.00
  -2  -1  -4   18.40    2.00
   2   1   4   15.60    2.10
  -2   1  -4   14.30    2.20
   2   1   4   20.10    2.70
   3  -1   4   89.39    8.30
   3  -1   4  103.79    8.70
  -3  -1  -4   93.79    8.00
   3   1   4   79.99    8.10
   3   1   4   95.29    8.70
   4  -1   4  303.37   27.80
  -4  -1  -4  323.87   27.50
   4  -1   4  336.87   28.00
   4   1   4  331.47   27.90
   4   1   4  332.37   27.70
   5  -1   4   93.89    9.00
   5  -1   4   83.99    8.80
  -5  -1  -4   88.89    8.20
   5   1   4  101.89    8.70
   5   1   4   97.99    9.10
   6  -1   4   44.60    5.60
   6  -1   4   39.60    5.30
   6   1   4   50.19    5.20
   7  -1   4   17.70    3.90
   7  -1   4   23.80    4.10
   7   1   4   27.00    4.00
   8  -1   4   61.39    7.80
   8  -1   4   54.09    7.20
   8   1   4   76.79    7.40
   9  -1   4   22.90    4.50
   9  -1   4   16.30    4.10
   9   1   4   19.40    4.10
  10  -1   4    6.60    3.90
  10  -1   4   16.70    4.30
  10   1   4   13.50    4.00
  11  -1   4   42.50    6.70
  11   1   4   53.89    7.00
  12  -1   4    4.60    3.90
  12   1   4    3.10    4.00
  13  -1   4   14.80    5.10
  13  -2  -4   12.70    3.80
  13   2  -4   15.30    3.20
  12  -2  -4   13.90    3.70
  12   2  -4   13.20    3.00
  11  -2  -4    2.90    2.60
  11   2  -4    1.90    1.90
  10  -2  -4   10.20    3.10
  10   2  -4    6.60    2.20
   9  -2  -4   29.80    4.40
   9   2  -4   21.60    3.30
   8  -2  -4  165.08   15.20
   8   2  -4  163.58   14.60
   7  -2  -4  139.09   13.80
   7   2  -4  158.78   13.50
   6  -2  -4  375.06   33.10
   6   2  -4  415.16   32.90
   6   2  -4  364.46   32.40
   5  -2  -4  234.78   21.80
   5   2  -4  251.07   21.30
   5   2  -4  250.37   21.70
  -5   2   4  263.37   21.90
   4  -2  -4  180.58   15.90
  -4   2   4  208.18   16.30
   4   2  -4  168.58   15.80
   4   2  -4  163.58   15.40
   3  -2  -4   23.20    3.10
   3   2  -4   24.50    3.20
   3   2  -4   25.20    2.80
  -3   2   4   24.60    3.80
   2  -2  -4   18.50    2.60
   2   2  -4   21.70    2.60
  -2   2   4   20.30    3.70
   1  -2  -4  205.58   17.50
  -1   2   4  189.78   17.10
  -1   2   4  197.28   18.30
   1   2  -4  228.08   17.60
   0  -2  -4   72.69    6.40
   0   2   4   64.89    7.40
   0   2  -4   78.39    6.70
   0   2   4   67.59    6.20
  -1  -2  -4  185.08   15.10
  -1   2  -4  189.18   15.40
   1   2   4  145.09   15.70
   1   2   4  186.88   15.10
   2  -2   4  146.59   12.70
  -2  -2  -4  138.49   12.10
   2   2   4  149.79   13.20
   2   2   4  137.69   12.30
   3  -2   4   57.19    6.80
   3   2   4   81.89    7.90
   3   2   4   71.69    6.60
   4  -2   4   61.99    6.60
   4   2   4   60.79    6.30
   4   2   4   73.79    7.70
   5  -2   4   39.10    4.90
   5   2   4   39.60    4.50
   6  -2   4   -2.90    1.80
   6  -2   4   -2.70    1.80
   6   2   4    1.00    1.90
   7  -2   4    5.10    2.90
   7  -2   4    5.40    2.80
   7   2   4    7.60    2.50
   8  -2   4   39.50    6.00
   8  -2   4   40.80    6.10
   8   2   4   52.39    5.90
   9  -2   4   31.30    5.90
   9  -2   4   37.30    6.00
   9   2   4   50.99    6.00
  10  -2   4   32.10    5.90
  10  -2   4   34.60    6.00
  10   2   4   36.60    5.30
  11  -2   4    4.40    4.10
  11  -2   4   -0.30    3.30
  11   2   4   -1.80    2.90
  12  -2   4   -0.80    3.60
  12  -2   4    1.70    4.20
  12   2   4    0.20    3.50
  12  -3  -4    2.50    3.40
  12   3  -4   -0.70    3.20
  11  -3  -4    8.50    3.60
  11   3  -4    5.10    2.30
  10  -3  -4   27.30    4.90
  10   3  -4   20.20    3.50
   9  -3  -4    5.40    3.10
   9   3  -4    6.60    2.30
   8  -3  -4    1.10    2.50
   8   3  -4    2.70    1.90
   7  -3  -4   90.19    9.20
   7   3  -4   84.89    8.70
   6  -3  -4   65.09    7.20
  -6   3   4   64.79    8.20
   6   3  -4   61.19    6.80
   5  -3  -4  107.19   10.10
  -5   3   4  103.49   11.30
   5   3  -4   93.29    9.70
   4  -3  -4  342.87   29.30
   4   3  -4  325.37   29.30
  -4   3   4  343.27   30.30
   3  -3  -4    0.00    1.60
  -3   3   4    3.90    3.30
   3   3  -4    3.50    2.00
   3   3  -4    2.20    1.50
   2  -3  -4   55.39    5.70
   2   3  -4   57.19    5.60
  -2   3   4   48.30    7.10
   1  -3  -4   14.50    2.40
   1   3  -4   18.70    2.70
  -1   3   4   13.50    3.30
   0  -3  -4   13.60    2.10
   0   3  -4   15.10    2.50
   0   3   4    9.50    2.90
   1   3   4   13.10    3.40
   1   3   4   18.70    2.40
   2  -3   4   27.80    3.80
   2   3   4   28.90    4.80
   2   3   4   32.60    3.60
   3  -3   4   53.99    6.00
   3   3   4   53.59    5.70
   3   3   4   63.49    8.00
   4  -3   4   28.50    4.50
   4   3   4   35.70    4.50
   4   3   4   59.69    7.80
   5  -3   4  100.29   10.40
   5   3   4  116.79   10.40
   6  -3   4  115.39   11.60
   6   3   4  126.29   11.50
   7  -3   4   37.70    5.30
   7   3   4   38.80    5.20
   8  -3   4    3.40    3.00
   8   3   4    4.90    2.60
   9  -3   4    2.50    3.10
   9   3   4    0.10    2.50
  10  -3   4    3.80    3.50
  10   3   4    3.20    2.80
  11  -3   4   -0.20    3.60
  11   3   4   -2.20    2.90
  10  -4  -4   10.40    6.40
   9  -4  -4   11.00    3.90
   9   4  -4    2.30    2.30
   8  -4  -4    7.70    3.30
   8   4  -4    4.20    2.50
   7  -4  -4    4.90    2.90
   7   4  -4    5.90    2.70
   6  -4  -4   22.90    4.40
   6   4  -4   23.70    4.40
   5  -4  -4   24.90    4.40
  -5   4   4   20.30    6.90
   5   4  -4   27.50    4.70
   4  -4  -4   23.80    4.10
   4   4  -4   31.30    4.80
  -4   4   4   22.20    5.30
   3  -4  -4   23.60    3.80
  -3   4   4   20.80    4.80
   3   4  -4   29.30    4.60
   2  -4  -4   43.70    5.10
  -2   4   4   33.80    5.80
   2   4  -4   53.39    6.20
   1   4  -4   45.50    5.00
  -1   4   4   25.80    5.20
   0   4  -4   37.70    4.70
   0   4   4   28.30    5.30
  -1   4  -4    6.10    2.40
   1   4   4    9.00    3.60
   2   4   4   72.39    9.80
   3  -4   4    4.10    2.10
   3   4   4    7.50    4.20
   4  -4   4   14.00    3.10
   4   4   4   16.40    5.60
   5  -4   4    9.60    3.00
   5   4   4   16.00    3.30
   5   4   4   20.90    6.10
   6  -4   4    4.20    2.70
   6   4   4   23.60    6.30
   6   4   4   11.50    3.00
   7  -4   4   46.20    6.70
   7   4   4   56.29    6.60
   8   4   4   65.49    7.80
   9  -4   4    4.30    3.90
   9   4   4   19.20    6.40
   9   4   4    2.60    3.10
   7  -5  -4   21.50    4.60
   7   5  -4   18.60    4.60
   6  -5  -4    0.60    2.70
   6   5  -4    2.30    3.30
   5  -5  -4   -3.00    2.20
   5   5  -4   -4.10    2.90
   4   5  -4    5.60    3.80
   3   5  -4   25.50    5.10
  -3   5   4   17.80    5.10
   2   5  -4   39.10    6.10
  -2   5   4   23.60    5.40
  -1   5   4   72.09   10.20
   0   5   4   75.99   11.00
   1   5   4    5.40    4.50
   2   5   4    1.50    4.70
  -2   5  -4    4.90    2.80
   3   5   4    5.20    5.40
   4  -5   4    1.10    2.40
   4   5   4    8.80    5.80
   5  -5   4    3.20    2.70
   5   5   4   13.60    6.80
   6  -5   4    2.20    2.70
  11   0  -5   34.60    4.50
  11   0  -5   36.60    5.30
  10   0  -5    3.00    1.90
  10   0  -5    8.50    2.10
   9   0  -5   -0.60    1.40
   9   0  -5   -1.70    1.40
   8   0  -5    5.30    1.60
   8   0  -5    4.40    1.70
   7   0  -5    5.60    1.60
   7   0  -5    7.10    1.50
   6   0  -5   77.19    7.20
   6   0  -5   79.59    7.10
   5   0  -5  118.89   10.10
   5   0  -5  110.29   10.00
   4   0  -5  137.59   11.50
   4   0  -5  127.79   11.40
   3   0  -5  979.10   82.09
   2   0  -5   94.39    8.40
   1   0  -5  263.07   22.50
   0   0  -5  313.17   26.60
   1   0   5  641.04   50.09
   1   0   5  601.94   50.09
  -1   0  -5  541.05   50.09
  -2   0  -5    0.80    1.20
   2   0   5    0.60    1.30
   2   0   5    1.00    1.20
  -3   0  -5    1.70    1.40
   3   0   5    2.30    1.30
   3   0   5    0.20    1.40
   4   0   5  165.78   14.90
  -4   0  -5  162.48   15.20
   4   0   5  196.28   15.30
   5   0   5  178.38   16.20
   5   0   5  199.38   16.60
  -5   0  -5  188.98   16.50
   6   0   5  124.59   11.20
  -6   0  -5  115.69   10.90
  -7   0  -5   18.20    3.00
   7   0   5   20.20    3.90
   8   0   5   12.70    3.70
   9   0   5    1.70    3.10
  10   0   5   -1.90    3.40
  11   0   5    5.50    4.00
  12   0   5    5.80    4.30
  14   1  -5    8.40    3.40
  13  -1  -5   44.50    6.30
  13   1  -5   61.19    6.40
  12  -1  -5    4.70    2.30
  12   1  -5    0.40    2.00
  11  -1  -5   40.10    5.20
  11   1  -5   39.70    4.90
  10  -1  -5   18.80    3.30
  10   1  -5   15.30    2.80
   9  -1  -5  166.58   14.40
   9   1  -5  145.29   14.30
   9   1  -5  161.08   14.00
   8  -1  -5  100.49    8.70
   8   1  -5   88.49    8.20
   8   1  -5   85.39    8.40
   7  -1  -5   25.70    3.50
   7   1  -5   26.20    3.30
   7   1  -5   26.20    3.00
   6  -1  -5   68.19    6.70
   6  -1  -5   81.99    6.40
   6   1  -5   64.49    6.60
   6   1  -5   64.09    6.40
   5  -1  -5   97.39    8.70
   5  -1  -5   97.19    8.20
   5   1  -5   89.59    8.50
   5   1  -5   93.99    8.50
   4  -1  -5  400.36   36.20
   4  -1  -5  405.06   35.80
   4   1  -5  421.96   36.10
   4   1  -5  487.75   36.30
   3  -1  -5   -0.30    0.90
   3   1  -5    1.30    1.10
  -3   1   5    0.50    1.50
   2  -1  -5  376.76   30.00
   2   1  -5  391.86   30.10
  -2   1   5  299.37   30.20
   1  -1  -5  124.39   11.40
   1   1  -5  127.29   11.50
  -1   1   5  140.89   11.80
   0  -1  -5  488.55   45.20
   0   1   5  586.94   45.60
   0   1   5  547.95   45.10
   0   1  -5  524.75   45.40
  -1  -1  -5  139.09   11.60
  -1   1  -5  131.29   11.80
   1   1   5  130.79   11.60
  -2  -1  -5  263.87   21.80
   2   1   5  285.87   22.20
  -2   1  -5  260.37   22.10
   2   1   5  215.98   21.70
  -3  -1  -5   21.20    2.50
   3  -1   5   18.60    2.80
   3   1   5   25.10    3.30
  -3   1  -5   19.30    2.80
   3   1   5   19.60    2.70
   4  -1   5   73.09    7.70
  -4  -1  -5   81.09    7.30
   4   1   5   77.39    7.60
   4   1   5   91.69    8.00
   5  -1   5   13.20    2.80
   5  -1   5   18.60    3.10
  -5  -1  -5   13.90    2.10
   5   1   5   13.80    2.90
   5   1   5   12.10    2.60
   6  -1   5   43.40    6.00
   6  -1   5   58.59    6.70
   6   1   5   60.69    6.20
   6   1   5   59.99    6.50
   7  -1   5    7.00    3.00
   7  -1   5   11.10    3.40
   7   1   5   20.50    3.60
   7   1   5    6.50    4.80
   8  -1   5   31.00    5.40
   8  -1   5   56.79    6.50
   8   1   5   43.00    5.70
   9  -1   5   38.20    5.90
   9  -1   5   46.40    6.50
   9   1   5   46.80    6.20
  10  -1   5   55.79    7.40
  10  -1   5   39.50    6.60
  10   1   5   54.19    7.00
  11  -1   5   20.10    4.80
  11   1   5   18.00    5.00
  12  -1   5    4.90    4.20
  12   1   5   -0.80    3.90
  13  -2  -5   -1.00    2.40
  13   2  -5    0.70    2.40
  12  -2  -5    7.90    3.10
  12   2  -5    5.90    2.40
  11  -2  -5    4.10    2.60
  11   2  -5    2.90    2.10
  10  -2  -5    2.70    2.30
  10   2  -5    0.50    1.70
   9  -2  -5   56.69    7.20
   9   2  -5   66.89    6.60
   8  -2  -5    4.30    2.30
   8   2  -5    5.40    2.00
   7  -2  -5  178.68   16.90
   7   2  -5  196.18   16.70
   6  -2  -5  241.08   22.00
   6   2  -5  249.58   21.40
   6   2  -5  259.67   21.80
   5  -2  -5   20.40    3.10
   5   2  -5   22.50    3.30
  -5   2   5   20.70    3.40
   5   2  -5   19.30    2.60
   4  -2  -5   70.89    7.40
  -4   2   5   90.29    8.40
   4   2  -5   75.69    7.10
   4   2  -5   71.19    7.50
   3  -2  -5   25.90    3.10
  -3   2   5   24.70    4.10
   3   2  -5   23.10    2.90
   2  -2  -5  403.26   33.60
   2   2  -5  397.86   33.60
  -2   2   5  385.16   34.30
   1  -2  -5  401.16   34.10
   1   2  -5  418.56   34.30
  -1   2   5  409.46   33.80
  -1   2   5  382.16   34.90
   0  -2  -5   51.89    4.40
   0   2   5   39.90    4.00
   0   2  -5   49.20    4.80
   0   2   5   43.30    5.80
  -1  -2  -5  156.88   11.90
   1   2   5  109.29   12.50
  -1   2  -5  149.49   12.30
   1   2   5  133.39   11.80
  -2  -2  -5   97.89    8.50
   2   2   5  110.59    9.70
  -2   2  -5   91.39    9.00
   2   2   5   90.69    8.60
   3   2   5   49.20    5.00
   3   2   5   52.89    6.30
   4  -2   5   39.50    4.90
   4   2   5   45.70    6.00
   4   2   5   33.50    4.20
   5  -2   5   15.00    3.20
   5   2   5   20.10    3.10
   5   2   5   21.40    4.20
   6  -2   5   63.19    7.30
   6  -2   5   53.19    6.70
   6   2   5   75.39    7.00
   7  -2   5   30.10    5.20
   7  -2   5   42.20    5.70
   7   2   5   34.70    4.90
   7   2   5   45.40    6.40
   8  -2   5   25.00    4.70
   8  -2   5   20.10    4.40
   8   2   5   24.30    5.20
   8   2   5   21.40    4.10
   9  -2   5   10.20    3.90
   9  -2   5   12.40    4.20
   9   2   5   11.90    3.60
  10  -2   5   19.50    4.90
  10  -2   5   25.90    5.40
  10   2   5   21.10    4.70
  11  -2   5   -0.80    3.60
  11  -2   5    6.20    4.30
  11   2   5   -3.00    3.30
  12  -2   5   10.90    4.70
  12  -2   5    4.90    4.20
  11  -3  -5   10.30    3.80
  11   3  -5   18.20    3.20
  10  -3  -5   10.90    3.50
  10   3  -5    4.90    2.40
   9  -3  -5   11.00    3.40
   9   3  -5    3.60    2.20
   8  -3  -5   26.70    4.90
   8   3  -5   31.10    4.40
   7  -3  -5   14.00    3.50
   7   3  -5   16.10    3.20
   6  -3  -5   80.19    8.30
  -6   3   5   72.79    9.40
   6   3  -5   79.69    8.10
   5  -3  -5  108.99   10.90
   5   3  -5  111.39   10.90
  -5   3   5  115.89   12.60
   4  -3  -5   33.90    4.60
  -4   3   5   34.20    6.00
   4   3  -5   40.50    5.10
   4   3  -5   29.70    3.70
   3  -3  -5  338.07   28.40
   3   3  -5  329.37   28.50
   3   3  -5  318.47   28.00
  -3   3   5  324.67   29.60
   2  -3  -5   44.00    4.90
  -2   3   5   37.20    5.90
   2   3  -5   42.20    4.80
   1  -3  -5   32.10    3.80
   1   3  -5   34.10    4.10
  -1   3   5   27.30    4.80
   0  -3  -5  140.09   11.40
   0   3  -5  142.99   11.70
   0   3   5  100.09   12.10
  -1   3  -5   59.69    6.20
   1   3   5   56.49    7.30
   2   3   5   16.00    2.30
   2   3   5   10.90    3.30
  -2   3  -5   12.20    2.60
   3   3   5   -0.80    2.70
   3   3   5   -0.30    1.40
   4  -3   5  153.08   15.90
   4   3   5  177.38   15.70
   4   3   5  202.08   17.40
   5  -3   5   -1.00    1.90
   5   3   5    0.30    3.80
   5   3   5    1.20    1.90
   6  -3   5    4.00    2.60
   6   3   5    4.70    4.40
   6   3   5    1.20    2.20
   7  -3   5   12.30    3.60
   7   3   5   21.30    5.80
   7   3   5   11.70    3.20
   8  -3   5    0.70    2.80
   8   3   5   11.50    5.60
   8   3   5   -1.80    2.40
   9  -3   5    3.60    3.30
   9   3   5    9.40    5.60
   9   3   5    0.80    2.90
  10  -3   5    9.60    4.20
  10   3   5    9.90    3.70
  11  -3   5   -2.50    4.40
   9  -4  -5   13.40    4.30
   9   4  -5   12.70    3.10
   8  -4  -5   12.30    3.90
   8   4  -5    7.20    2.90
   7  -4  -5    4.50    3.00
   7   4  -5    0.80    2.40
   6  -4  -5   32.30    5.50
   6   4  -5   45.10    5.90
   5  -4  -5  132.69   13.00
  -5   4   5  122.29   14.80
   5   4  -5  146.39   13.40
   4  -4  -5   10.80    3.10
  -4   4   5    4.40    4.20
   4   4  -5   16.10    3.80
   3  -4  -5  106.09   10.10
   3   4  -5  101.69   10.60
  -3   4   5   99.09   12.20
   2  -4  -5   58.89    5.70
  -2   4   5   38.20    6.40
   1   4  -5   21.80    3.70
  -1   4   5   18.70    4.40
   0   4  -5   29.30    4.30
   0   4   5   24.40    5.10
  -1   4  -5   58.69    6.60
   1   4   5   52.09    7.70
  -2   4  -5  146.19   13.70
   2   4   5  145.39   15.30
   3   4   5   16.60    5.20
   4  -4   5    2.70    2.20
   4   4   5    4.30    4.50
   5  -4   5    8.60    2.80
   5   4   5   15.30    6.00
   6  -4   5    1.80    2.60
   6   4   5    7.20    6.00
   7  -4   5   17.60    4.40
   7   4   5   27.40    4.80
   7   4   5   35.30    8.10
   8  -4   5   48.30    7.60
   8   4   5   71.89    8.20
   9   4   5    7.00    3.70
   9   4   5   21.60    7.90
   7  -5  -5   18.40    4.60
   6  -5  -5    3.10    2.90
   6   5  -5    2.20    3.30
   5  -5  -5    6.90    3.20
   5   5  -5    7.00    3.90
   4   5  -5   23.60    5.20
   3   5  -5   62.59    7.50
  -3   5   5   32.70    6.70
   2   5  -5   25.50    5.40
  -1   5   5   15.70    5.00
   1   5  -5   18.60    4.50
   0   5   5   79.39   11.00
   1   5   5    2.80    4.40
  -1   5  -5    3.10    3.50
  -2   5  -5    5.50    3.20
   2   5   5    1.80    4.30
  -3   5  -5    3.20    3.00
   3   5   5    0.00    4.50
  -4   5  -5    3.60    3.00
   4   5   5    6.90    5.80
   5   5   5    5.40    6.50
  11   0  -6   59.09    6.20
  10   0  -6   22.10    3.20
   9   0  -6   64.59    6.60
   9   0  -6   72.09    6.70
   8   0  -6    1.20    1.30
   8   0  -6   -0.50    1.30
   7   0  -6   15.00    2.20
   7   0  -6   17.60    2.50
   6   0  -6    0.20    0.90
   6   0  -6    0.90    1.10
   5   0  -6   41.60    3.90
   5   0  -6   33.00    3.60
   4   0  -6  317.67   28.90
   4   0  -6  371.06   29.20
   3   0  -6   60.19    5.80
   2   0  -6  456.65   38.60
   1   0  -6   94.39    8.60
   0   0  -6   42.10    4.40
  -1   0  -6   21.10    2.90
   1   0   6   23.90    3.00
   1   0   6   23.70    3.50
   2   0   6  220.78   19.50
   2   0   6  233.48   19.50
  -2   0  -6  221.18   19.60
  -3   0  -6 1020.40   84.19
   3   0   6  966.00   83.99
   3   0   6 1016.30   83.89
   4   0   6   38.60    4.20
   4   0   6   35.90    4.50
  -4   0  -6   37.90    4.50
   5   0   6    8.00    3.10
   5   0   6   14.90    3.00
  -5   0  -6   20.00    2.90
   6   0   6    1.70    2.30
  -6   0  -6    1.00    1.70
   7   0   6   13.30    3.60
  -7   0  -6   16.40    2.90
   8   0   6   41.90    5.80
   9   0   6   22.80    4.60
  10   0   6   29.20    5.40
  11   0   6    5.90    3.90
  12   0   6    6.70    4.50
  13  -1  -6    4.90    2.50
  13   1  -6    3.60    2.50
  12  -1  -6    4.70    2.50
  12   1  -6    8.40    2.50
  11  -1  -6   -1.00    1.80
  11   1  -6   -0.90    1.70
  10  -1  -6   50.39    5.90
  10   1  -6   50.99    5.50
   9  -1  -6   66.99    6.90
   9   1  -6   67.39    6.70
   9   1  -6   67.29    6.50
   8  -1  -6    4.90    1.80
   8   1  -6    6.50    1.80
   8   1  -6    3.90    1.50
   7  -1  -6   49.50    5.20
   7   1  -6   47.60    5.10
   7   1  -6   50.69    4.90
   6  -1  -6   23.30    3.10
   6   1  -6   25.80    3.00
   6   1  -6   20.30    2.90
   5  -1  -6    9.20    1.80
   5   1  -6   11.50    2.00
   5   1  -6   11.20    2.00
   4  -1  -6   25.80    2.60
   4  -1  -6   27.20    3.20
   4   1  -6   32.70    3.30
   4   1  -6   28.10    3.30
   3  -1  -6  301.77   24.90
   3  -1  -6  271.07   24.50
   3   1  -6  319.27   25.00
  -3   1   6  282.27   25.20
   2  -1  -6  422.86   38.40
   2   1  -6  429.26   38.40
  -2   1   6  508.05   38.70
   1  -1  -6   84.99    8.00
   1   1  -6   95.29    8.20
  -1   1   6   86.89    8.60
   0  -1  -6  316.47   28.20
   0   1   6  338.27   28.60
   0   1   6  352.76   28.20
   0   1  -6  320.27   28.40
  -1  -1  -6  610.14   52.29
   1   1   6  583.94   52.19
   1   1   6  678.03   52.59
  -1   1  -6  610.24   52.49
  -2  -1  -6    5.60    1.40
   2   1   6    4.00    2.10
   2   1   6    3.10    1.30
  -2   1  -6    1.70    1.60
  -3  -1  -6   63.19    5.90
   3  -1   6   47.00    6.00
   3   1   6   60.69    6.00
   3   1   6   75.19    6.70
  -3   1  -6   69.99    6.50
  -4  -1  -6   96.29    8.40
   4  -1   6   74.69    8.70
  -4   1  -6   94.09    8.90
   4   1   6   94.09    8.70
   4   1   6  101.69    9.00
   5  -1   6   30.70    4.60
   5   1   6   36.00    4.50
   5   1   6   34.40    4.90
  -5   1  -6   35.30    4.50
   6  -1   6    3.90    2.50
   6   1   6    3.60    2.60
  -6   1  -6    5.30    2.20
   6   1   6    5.70    2.60
   7  -1   6   84.79    8.80
   8  -1   6   66.29    7.60
   9  -1   6    6.50    3.60
   9   1   6   17.30    4.10
  10  -1   6   18.40    4.80
  10   1   6   21.30    4.80
  11  -1   6    7.20    4.00
  11   1   6    4.20    4.00
  12  -1   6    4.00    4.30
  12   1   6    1.30    4.10
  13  -2  -6    0.40    2.50
  13   2  -6   -2.50    2.20
  12  -2  -6    2.40    2.30
  12   2  -6    2.00    2.10
  11  -2  -6    5.70    2.60
  11   2  -6    1.40    2.00
  10  -2  -6    8.80    3.00
  10   2  -6    9.10    2.50
   9  -2  -6   48.50    6.20
   9   2  -6   49.70    5.50
   8  -2  -6   41.80    5.70
   8   2  -6   54.09    5.60
   7  -2  -6  156.48   14.50
   7   2  -6  160.48   14.30
   6  -2  -6   17.50    3.00
   6   2  -6   17.90    3.10
   6   2  -6   18.90    2.70
   5  -2  -6    2.60    1.60
   5   2  -6    5.10    1.60
  -5   2   6    6.10    2.70
   5   2  -6    6.10    2.10
   4  -2  -6   93.89    8.80
   4   2  -6   93.99    9.00
  -4   2   6   93.09    9.80
   4   2  -6   94.39    8.60
   3  -2  -6    9.50    2.00
  -3   2   6   11.40    3.20
   3   2  -6    8.60    1.80
   2  -2  -6  200.08   17.30
   2   2  -6  196.68   17.30
   1  -2  -6   83.89    7.30
  -1   2   6   75.09    8.60
   1   2  -6   74.79    7.40
   0  -2  -6  194.28   16.40
   0   2   6  197.98   17.30
   0   2  -6  175.68   16.60
   0   2   6  190.18   16.20
  -1  -2  -6   97.69    8.60
  -1   2  -6  102.09    9.10
   1   2   6  112.39    9.90
   1   2   6   82.19    8.50
  -2  -2  -6   52.59    4.70
   2   2   6   48.80    6.10
   2   2   6   43.60    4.70
  -2   2  -6   50.09    5.40
   3   2   6   13.70    2.20
  -3   2  -6   10.70    2.40
   3   2   6   11.30    3.20
   4   2   6   78.49    7.90
  -4   2  -6   66.99    6.90
   4   2   6   60.29    6.60
   5   2   6   63.59    7.10
   5   2   6   78.49    8.50
   6  -2   6  240.58   22.60
   6   2   6  274.87   22.90
   6   2   6  237.88   22.20
   7  -2   6   16.20    3.80
   7  -2   6   11.40    3.40
   7   2   6   13.10    3.50
   7   2   6   18.50    4.40
   8  -2   6   43.40    6.30
   8  -2   6   30.80    5.60
   8   2   6   46.60    6.10
   9  -2   6   15.00    4.50
   9  -2   6    8.10    3.90
   9   2   6   18.10    4.20
  10  -2   6    8.40    4.20
  10  -2   6    8.70    4.40
  10   2   6   12.00    4.30
  11  -2   6    5.20    4.10
  11  -2   6    3.10    4.30
  11   2   6   -2.20    3.70
  11  -3  -6   13.50    4.10
  11   3  -6   11.90    3.10
  10  -3  -6   -1.20    2.60
  10   3  -6   -3.00    2.00
   9  -3  -6    9.60    3.30
   9   3  -6    7.70    2.60
   8  -3  -6    2.20    2.70
   8   3  -6    0.40    2.00
   7  -3  -6   38.50    5.60
   7   3  -6   38.10    5.30
   6  -3  -6    2.30    2.30
  -6   3   6   -0.80    3.10
   6   3  -6    4.90    2.60
   5  -3  -6  103.59   10.50
  -5   3   6  114.09   12.70
   5   3  -6  102.29   10.50
   4  -3  -6  295.67   24.40
   4   3  -6  246.18   23.70
  -4   3   6  298.37   25.90
   4   3  -6  277.57   24.40
   3  -3  -6   54.59    5.90
   3   3  -6   51.39    5.60
  -3   3   6   51.29    7.50
   2  -3  -6   -0.80    1.50
  -2   3   6    2.10    3.30
   2   3  -6    0.50    1.70
   1  -3  -6    1.50    1.60
  -1   3   6    2.10    2.80
   1   3  -6    2.80    1.90
   0  -3  -6    4.90    1.60
   0   3   6    5.70    2.70
   0   3  -6    6.40    2.10
   1   3   6   21.30    4.10
  -1   3  -6   28.60    3.80
   2   3   6  124.79   12.50
  -2   3  -6  122.89   11.60
  -3   3  -6  249.18   24.30
   3   3   6  270.17   24.00
   3   3   6  315.67   25.30
   4   3   6  138.89   14.20
   4   3   6  185.88   16.00
   5   3   6    2.90    3.80
   5   3   6    2.10    2.10
   6  -3   6    5.00    2.70
   6   3   6    7.50    2.80
   6   3   6   12.90    4.90
   7  -3   6    4.80    2.90
   7   3   6    5.60    2.80
   7   3   6   10.50    5.40
   8  -3   6    1.80    3.10
   8   3   6   14.00    6.00
   8   3   6   -0.90    2.80
   9  -3   6    2.70    3.40
   9   3   6   -0.60    3.00
  10  -3   6    4.30    3.90
  10   3   6   -2.90    3.40
   9  -4  -6    2.50    3.30
   9   4  -6   -2.80    2.30
   8  -4  -6    2.30    3.10
   8   4  -6    5.50    2.80
   7  -4  -6    7.50    3.30
   7   4  -6    9.40    3.30
   6  -4  -6    7.60    3.10
   6   4  -6    6.50    3.30
   5  -4  -6   17.50    3.70
  -5   4   6    7.80    4.90
   5   4  -6   10.80    3.50
   4  -4  -6   17.10    3.50
   4   4  -6   15.30    4.00
  -4   4   6   11.60    4.60
   3  -4  -6   69.99    7.20
  -3   4   6   51.99    8.40
   3   4  -6   74.19    8.00
  -2   4   6  124.79   14.90
   2   4  -6  166.88   14.00
   1   4  -6   85.79    8.30
  -1   4   6   66.99    9.60
   0   4   6   49.80    8.10
   0   4  -6   67.39    7.10
   1   4   6   95.09   12.40
  -1   4  -6  142.09   11.60
  -2   4  -6   79.79    7.80
   2   4   6   55.99    9.00
  -3   4  -6    9.50    3.00
   3   4   6   11.70    4.30
   4   4   6   11.60    5.20
  -4   4  -6   14.20    3.40
   5   4   6    8.30    5.60
   6   4   6    7.10    5.80
   7   4   6   28.50    8.30
   8  -4   6   10.30    4.20
   8   4   6   22.60    6.70
   8   4   6   32.20    8.70
   6  -5  -6    6.30    3.20
   6   5  -6    2.90    3.90
   5   5  -6   16.00    4.90
   4   5  -6    9.60    4.20
  -4   5   6   -1.30    3.60
  -3   5   6   19.40    5.50
   3   5  -6   44.10    6.40
   2   5  -6   16.00    4.40
  -2   5   6    3.90    4.10
  -1   5   6   92.99   12.30
   0   5   6   18.50    5.40
  -1   5  -6   12.00    3.90
   1   5   6   15.20    5.00
   2   5   6   15.10    5.70
  -2   5  -6   19.40    4.30
  -3   5  -6    0.70    3.00
   3   5   6    1.30    4.70
  -4   5  -6    7.10    3.50
   4   5   6    4.60    5.20
  -5   5  -6    5.70    4.30
  11   0  -7   54.29    6.00
  10   0  -7   16.50    2.80
   9   0  -7    1.40    1.50
   8   0  -7   16.50    2.60
   8   0  -7   14.10    2.30
   7   0  -7    0.30    1.10
   7   0  -7    1.40    1.40
   6   0  -7   21.90    2.70
   6   0  -7   20.50    2.90
   5   0  -7  145.89   12.30
   5   0  -7  132.39   12.00
   4   0  -7   50.29    4.60
   4   0  -7   38.90    4.20
   3   0  -7   34.60    4.00
   2   0  -7  359.06   30.60
   1   0  -7  198.18   17.30
   0   0  -7  837.62   70.49
  -1   0  -7   37.30    4.00
   1   0   7   33.40    3.90
  -2   0  -7  791.22   68.19
   2   0   7  773.52   68.09
   2   0   7  857.71   68.09
  -3   0  -7  245.28   20.70
   3   0   7  212.18   20.50
   3   0   7  250.67   20.50
   4   0   7   35.20    4.60
   4   0   7   40.10    4.80
  -4   0  -7   43.40    4.90
   5   0   7    1.90    2.20
  -5   0  -7    2.50    1.90
  -6   0  -7    9.30    2.30
   6   0   7    4.20    2.70
  -7   0  -7   84.59    8.20
   7   0   7   80.89    8.70
   8   0   7   56.09    7.10
   9   0   7   70.89    8.30
  10   0   7   54.29    7.30
  11   0   7   39.00    6.40
  13  -1  -7    1.10    2.30
  12  -1  -7    2.80    2.10
  12   1  -7    1.40    2.20
  11  -1  -7    2.70    2.10
  11   1  -7    1.10    1.80
  10  -1  -7   19.00    3.40
  10   1  -7   24.20    3.40
   9  -1  -7   75.49    7.30
   9   1  -7   66.89    6.90
   9   1  -7   74.29    7.10
   8  -1  -7   75.09    7.40
   8   1  -7   71.09    7.20
   8   1  -7   75.39    7.10
   7  -1  -7   54.79    6.00
   7   1  -7   59.69    5.80
   7   1  -7   57.99    5.80
   6  -1  -7   10.50    2.20
   6   1  -7   14.40    2.40
   6   1  -7   18.80    2.60
   5  -1  -7   45.10    4.90
   5   1  -7   48.80    5.00
   5   1  -7   45.80    4.90
   4  -1  -7   50.09    5.40
   4   1  -7   59.79    5.60
   3  -1  -7   19.50    2.80
   3   1  -7   22.00    2.90
   2  -1  -7  186.48   17.30
  -2   1   7  219.48   17.70
   2   1  -7  190.38   17.30
   1  -1  -7   63.89    5.60
   1   1  -7   61.09    5.80
  -1   1   7   46.90    6.20
   0  -1  -7   70.29    6.40
   0   1   7   71.49    6.40
   0   1   7   56.89    6.80
   0   1  -7   67.09    6.60
  -1  -1  -7  160.08   14.60
   1   1   7  173.48   15.00
  -1   1  -7  163.88   14.90
   1   1   7  169.98   14.60
  -2  -1  -7  121.99   10.70
  -2   1  -7  117.99   11.00
   2   1   7  107.19   10.60
   2   1   7  128.19   11.20
  -3  -1  -7   41.30    4.70
   3   1   7   52.79    5.70
   3   1   7   40.00    4.80
  -3   1  -7   48.00    5.30
  -4  -1  -7   16.70    2.50
   4  -1   7   17.70    3.10
   4   1   7   15.70    3.20
  -4   1  -7   16.60    3.10
   4   1   7   16.10    2.90
   5  -1   7  114.19   12.20
   5   1   7  146.99   12.40
   5   1   7  132.19   12.20
  -5   1  -7  134.19   12.40
   6  -1   7  113.99   12.50
   6   1   7  137.79   12.60
   6   1   7  148.69   14.20
  -6   1  -7  141.89   12.70
   7  -1   7   66.59    8.20
  -7   1  -7   75.49    8.10
   7   1   7   84.99    8.40
   8  -1   7   77.59    9.70
   8   1   7  108.79   10.30
  -8   1  -7  101.29    9.80
   9  -1   7   39.60    6.20
   9   1   7   44.50    6.40
  -9   1  -7   42.30    5.80
  10  -1   7    9.90    4.00
  10   1   7    9.40    4.30
  11  -1   7   12.40    4.70
  11   1   7   15.30    4.80
  13   2  -7    9.20    2.90
  12  -2  -7    2.70    2.60
  12   2  -7   -2.90    2.00
  11  -2  -7   36.30    5.60
  11   2  -7   42.30    5.20
  10  -2  -7   51.39    6.40
  10   2  -7   49.50    5.70
   9  -2  -7   14.00    3.20
   9   2  -7   10.70    2.60
   8  -2  -7   17.00    3.30
   8   2  -7   20.10    3.30
   7  -2  -7   32.80    4.60
   7   2  -7   36.70    4.20
   7   2  -7   39.30    4.80
   6  -2  -7   19.50    3.50
   6   2  -7   26.80    4.00
   6   2  -7   31.70    3.60
   5  -2  -7   80.09    8.00
   5   2  -7   79.09    7.70
   5   2  -7   84.09    8.20
  -5   2   7   84.59    9.00
   4  -2  -7    6.80    2.00
  -4   2   7   12.00    3.40
   4   2  -7    7.00    1.90
   3  -2  -7    4.60    1.70
   3   2  -7    5.20    1.70
  -3   2   7    5.40    3.00
   2  -2  -7   87.79    8.80
  -2   2   7  112.59   10.40
   2   2  -7   90.99    8.90
   1  -2  -7  183.98   15.90
   1   2  -7  178.68   16.00
  -1   2   7  181.58   17.10
   0  -2  -7   40.10    4.40
   0   2   7   42.30    6.10
   0   2  -7   42.80    4.90
  -1  -2  -7   77.49    7.10
  -1   2  -7   72.99    7.50
   1   2   7   68.69    6.90
   1   2   7   87.99    8.60
  -2  -2  -7   24.50    3.00
   2   2   7   22.40    3.00
  -2   2  -7   24.30    3.50
   2   2   7   25.50    4.00
   3   2   7   18.90    3.60
  -3   2  -7   15.70    3.10
   3   2   7   19.60    2.80
  -4   2  -7  117.89   11.80
   4   2   7  139.69   12.40
   4   2   7  121.59   11.60
   5   2   7  261.87   21.20
   5   2   7  217.28   20.50
  -5   2  -7  218.18   20.80
   6   2   7   71.69    8.30
   6   2   7   59.59    7.10
  -6   2  -7   63.89    7.40
   7   2   7   25.50    4.60
  -7   2  -7   25.80    4.40
   7   2   7   30.90    5.10
   8  -2   7   20.30    4.40
   8   2   7   28.00    4.90
  -8   2  -7   23.70    4.50
   9  -2   7   17.80    4.40
   9   2   7   22.80    4.90
  -9   2  -7   20.80    4.50
  10  -2   7    4.20    3.70
  10   2   7    2.30    3.80
 -10   2  -7    2.90    3.50
  11  -2   7   13.20    4.70
  11   2   7    7.10    4.60
 -11   2  -7   16.70    4.70
  11  -3  -7    8.70    3.60
  11   3  -7    7.80    3.00
  10  -3  -7   24.10    4.80
  10   3  -7   23.00    4.00
   9  -3  -7    3.50    3.00
   9   3  -7    8.80    2.80
   8  -3  -7   -1.40    2.40
   8   3  -7    0.60    2.10
   7  -3  -7    6.80    3.00
   7   3  -7    9.00    3.00
   6  -3  -7   30.90    4.50
   6   3  -7   20.60    4.20
  -6   3   7   26.30    5.50
   5  -3  -7  105.39   10.40
   5   3  -7   98.29   10.50
  -5   3   7  111.99   13.00
   4  -3  -7   63.79    6.60
  -4   3   7   66.09    9.70
   4   3  -7   49.99    6.70
   4   3  -7   54.69    5.90
   3  -3  -7   29.50    4.00
   3   3  -7   27.20    3.70
  -3   3   7   24.70    5.60
   2  -3  -7    8.60    2.20
   2   3  -7    9.60    2.50
  -2   3   7    5.30    3.60
   1  -3  -7   73.49    7.40
   1   3  -7   71.09    7.70
  -1   3   7   84.29    9.70
   0   3   7   81.09    9.10
   0   3  -7   72.89    7.90
   1   3   7   18.10    4.10
  -1   3  -7   30.80    3.90
   2   3   7   74.49    8.80
  -2   3  -7   76.29    7.80
   3   3   7   98.29   10.20
  -3   3  -7   79.89    8.80
   4   3   7   79.89    9.10
  -4   3  -7   61.39    7.50
   5   3   7    7.50    2.60
   5   3   7    6.50    4.10
  -5   3  -7    8.00    2.70
   6   3   7   24.60    5.40
   6   3   7   18.70    3.80
  -6   3  -7   14.90    3.50
  -7   3  -7    4.70    3.00
   7   3   7    3.70    2.90
   7   3   7    3.40    4.30
   8   3   7   17.20    4.40
   8   3   7   16.20    5.60
   9   3   7   -0.70    3.70
  10   3   7   38.80    6.80
   9  -4  -7   12.00    4.10
   9   4  -7    9.40    3.90
   8  -4  -7   25.60    5.00
   8   4  -7   20.70    4.30
   7  -4  -7    5.70    3.10
   7   4  -7    3.90    2.70
   6  -4  -7   17.70    4.00
  -6   4   7   13.20    5.80
   6   4  -7   13.10    3.70
   5  -4  -7    1.50    2.50
   5   4  -7   -0.80    2.70
  -5   4   7   -1.20    4.50
   4  -4  -7   40.10    5.20
  -4   4   7   24.70    6.30
   4   4  -7   36.90    5.60
   3  -4  -7  115.79   10.40
  -3   4   7   84.39   12.10
   3   4  -7  108.29   10.90
   2   4  -7   13.90    3.30
  -2   4   7    8.00    4.10
  -1   4   7    3.40    3.50
   1   4  -7   11.30    3.10
   0   4  -7    9.60    3.00
   0   4   7    4.10    3.50
  -1   4  -7   21.00    3.80
   1   4   7   16.10    4.30
  -2   4  -7   40.00    5.30
   2   4   7   31.60    6.10
   3   4   7    3.20    4.00
  -3   4  -7    8.90    2.90
   4   4   7   13.60    5.10
  -4   4  -7   16.00    3.60
   5   4   7   44.70    7.90
  -5   4  -7   42.00    6.00
   6   4   7    6.00    5.20
  -6   4  -7    6.60    3.00
  -7   4  -7   10.70    3.60
   7   4   7    3.60    5.50
   8   4   7   27.30    8.30
   6  -5  -7    5.50    3.40
   5   5  -7   26.40    5.60
   4   5  -7   14.10    4.30
  -4   5   7    2.00    4.00
  -3   5   7    2.40    3.90
   3   5  -7    8.20    3.90
   2   5  -7   22.50    4.80
  -2   5   7   14.50    5.10
  -1   5   7    2.40    4.20
   0   5   7   33.70    6.70
  -1   5  -7   21.80    4.60
   1   5   7   10.70    5.00
  -2   5  -7    7.40    3.50
   2   5   7   -0.10    4.10
  -3   5  -7    6.80    3.60
   3   5   7    9.40    5.10
  -4   5  -7   12.30    3.90
  12   0  -8    7.80    2.30
  11   0  -8    0.50    1.60
  10   0  -8    2.40    1.70
   9   0  -8   35.90    4.40
   8   0  -8    2.70    1.60
   7   0  -8   12.40    2.40
   7   0  -8   12.30    2.10
   6   0  -8    0.50    1.40
   6   0  -8    0.40    1.20
   5   0  -8   25.50    3.10
   5   0  -8   27.20    3.40
   4   0  -8   51.39    5.30
   3   0  -8   -2.30    1.30
   2   0  -8  120.49   11.00
   1   0  -8  103.89    9.70
   0   0  -8   99.59    9.40
  -1   0  -8    5.20    1.90
   2   0   8  110.29   11.20
  -2   0  -8  137.69   11.40
   3   0   8   74.19    9.00
  -3   0  -8  102.39    9.20
   3   0   8  104.59    9.20
   4   0   8   57.79    6.80
  -4   0  -8   76.09    7.10
  -5   0  -8   76.39    7.30
   5   0   8   62.39    7.30
  -6   0  -8   73.09    7.10
   6   0   8   58.29    7.10
   7   0   8   -0.80    2.60
   8   0   8   17.30    4.20
   9   0   8  119.29   12.20
  10   0   8  115.29   12.20
  11   0   8    2.00    3.80
  13  -1  -8    3.00    2.40
  12  -1  -8   25.80    4.20
  11  -1  -8    9.50    2.50
  11   1  -8    5.40    2.50
  10  -1  -8    4.40    2.20
  10   1  -8    9.80    2.30
   9  -1  -8   23.60    3.50
   9   1  -8   21.90    3.30
   9   1  -8   23.60    3.20
   8  -1  -8   40.00    4.90
   8   1  -8   41.80    4.60
   8   1  -8   38.90    4.60
   7  -1  -8   28.10    4.00
   7   1  -8   34.20    4.10
   7   1  -8   37.90    4.20
   6  -1  -8   37.60    4.30
   6   1  -8   33.90    4.30
   6   1  -8   34.70    4.30
   5  -1  -8    9.30    2.00
   5   1  -8    6.80    2.00
   5   1  -8    5.70    1.90
   4  -1  -8   31.90    4.30
   4   1  -8   43.00    4.40
   3  -1  -8  104.89    9.70
   3   1  -8  107.09    9.80
   2  -1  -8   20.60    3.00
  -2   1   8   20.80    3.50
   2   1  -8   21.50    3.00
   1  -1  -8   49.20    5.10
   1   1  -8   46.60    5.10
  -1   1   8   47.10    5.80
   0  -1  -8  464.65   40.20
   0   1   8  487.85   40.10
   0   1  -8  445.66   40.30
   0   1   8  490.95   40.50
  -1  -1  -8  171.48   16.10
  -1   1  -8  177.98   16.40
   1   1   8  197.48   16.20
   1   1   8  186.18   16.50
  -2  -1  -8  166.28   15.00
  -2   1  -8  174.28   15.40
   2   1   8  176.58   15.40
   2   1   8  161.08   14.90
  -3  -1  -8   44.50    4.90
  -3   1  -8   52.69    5.60
   3   1   8   45.80    5.70
   3   1   8   38.00    4.90
  -4  -1  -8  200.08   17.00
   4   1   8  173.68   17.10
  -4   1  -8  199.18   17.50
   4   1   8  204.38   17.50
   5  -1   8   29.60    4.70
   5   1   8   31.10    4.50
   5   1   8   32.10    4.60
  -5   1  -8   45.10    5.00
   6  -1   8   21.50    4.20
   6   1   8   22.50    4.00
  -6   1  -8   25.70    4.10
   7  -1   8   97.99   10.90
   7   1   8  112.89   11.10
  -7   1  -8  126.09   11.20
   8  -1   8   83.19    9.70
  -8   1  -8  104.09    9.80
   8   1   8   92.19    9.80
   9  -1   8   16.10    4.30
   9   1   8   15.50    4.30
  -9   1  -8   12.40    4.70
  10  -1   8    5.40    3.90
  10   1   8    9.60    4.20
  11  -1   8   47.00    7.30
  11   1   8   53.89    7.70
  12  -2  -8    0.20    2.40
  12   2  -8   -0.10    2.20
  11  -2  -8   43.70    6.40
  11   2  -8   55.39    6.10
  10  -2  -8   16.40    3.60
  10   2  -8   14.60    3.10
   9  -2  -8   30.40    4.60
   9   2  -8   29.50    4.30
   8  -2  -8  139.39   12.80
   8   2  -8  133.19   12.60
   7  -2  -8   32.40    4.40
   7   2  -8   36.00    4.20
   7   2  -8   31.70    4.50
   6  -2  -8   57.69    6.60
   6   2  -8   66.99    6.90
   6   2  -8   61.99    6.40
   5  -2  -8   10.80    2.50
   5   2  -8    9.90    2.30
   5   2  -8    8.50    2.60
   4  -2  -8    2.20    1.60
  -4   2   8    5.00    3.20
   4   2  -8    1.60    1.60
   3  -2  -8   15.90    2.60
  -3   2   8   14.30    3.90
   3   2  -8   14.50    2.70
   2  -2  -8   91.79    8.60
   2   2  -8   89.99    8.70
   1  -2  -8   34.70    4.40
   1   2  -8   40.80    4.90
  -1   2   8   45.00    6.20
   0  -2  -8   60.29    6.30
   0   2   8   78.09    7.90
   0   2  -8   56.59    6.60
  -1  -2  -8  152.08   13.20
   1   2   8  153.38   14.20
  -1   2  -8  140.19   13.60
   2   2   8   86.29    8.90
  -2   2  -8   98.59    9.40
   2   2   8  112.79   10.40
   3   2   8   28.80    4.60
  -3   2  -8   22.70    3.90
   3   2   8   30.10    3.70
   4   2   8    6.40    2.20
  -4   2  -8    4.20    2.40
   4   2   8    3.10    3.10
  -5   2  -8  110.39   11.30
   5   2   8  120.19   11.60
   5   2   8  112.69   10.90
   6   2   8  145.69   14.00
  -6   2  -8  137.89   13.80
   6   2   8  145.99   13.50
   7   2   8   40.00    5.80
  -7   2  -8   45.70    6.10
   8   2   8    2.00    3.20
  -8   2  -8    3.10    2.90
   9  -2   8    4.50    3.40
  -9   2  -8    5.60    3.40
   9   2   8   -1.70    3.40
  10  -2   8    2.70    3.60
  10   2   8    1.60    3.90
 -10   2  -8    0.20    3.50
  11   3  -8    4.20    2.80
  10  -3  -8   27.80    5.10
  10   3  -8   23.50    4.30
   9  -3  -8   15.40    4.00
   9   3  -8   12.20    3.20
   8  -3  -8   16.80    3.90
   8   3  -8   16.30    3.70
   7  -3  -8   29.00    4.90
   7   3  -8   34.30    5.10
   6  -3  -8  183.98   16.50
  -6   3   8  173.78   18.00
   6   3  -8  174.98   16.70
   5  -3  -8   88.99    9.00
  -5   3   8   87.49   12.00
   5   3  -8   82.39    8.40
   5   3  -8   90.19    9.40
   4  -3  -8   20.70    3.50
  -4   3   8   16.20    5.40
   4   3  -8   16.40    3.00
   3  -3  -8    1.90    1.80
  -3   3   8    2.80    3.80
   3   3  -8   -0.10    1.70
   2  -3  -8   37.10    4.40
  -2   3   8   29.00    5.70
   2   3  -8   27.90    4.20
   1  -3  -8  109.59   10.30
   1   3  -8  107.89   10.60
  -1   3   8  115.19   12.10
   0   3   8   11.80    3.80
   0   3  -8   15.70    3.10
   1   3   8   47.10    6.80
  -1   3  -8   41.20    5.30
  -2   3  -8   16.50    3.10
   2   3   8   11.10    3.50
  -3   3  -8   53.19    6.40
   3   3   8   55.19    7.50
   4   3   8    6.10    3.40
  -4   3  -8    1.70    2.30
  -5   3  -8    7.00    2.80
   5   3   8    7.80    3.80
   6   3   8   -1.70    3.70
   6   3   8   -3.90    2.40
  -6   3  -8   -2.20    2.40
   7   3   8   19.90    5.40
   7   3   8   19.00    4.50
  -7   3  -8   18.10    4.30
  -8   3  -8   13.50    4.30
   8   3   8   13.40    4.40
   9   3   8    5.20    4.30
  -9   3  -8   11.90    4.40
   8  -4  -8   25.70    5.10
   8   4  -8   23.00    4.70
   7  -4  -8   18.10    4.40
   7   4  -8   22.80    4.80
   6  -4  -8    2.80    2.80
   6   4  -8    8.00    3.50
  -6   4   8    3.10    5.30
   5  -4  -8   10.60    3.40
  -5   4   8    5.20    5.20
   5   4  -8    6.70    3.30
   4  -4  -8   20.10    3.90
   4   4  -8   15.70    3.80
  -4   4   8   11.30    5.20
   3  -4  -8   47.20    7.80
  -3   4   8   30.80    6.30
  -2   4   8   13.80    4.60
   2   4  -8   24.00    4.00
   1   4  -8    1.80    2.60
  -1   4   8    1.40    3.30
   0   4   8   17.90    4.60
   0   4  -8   18.90    3.90
   1   4   8   16.90    4.50
  -1   4  -8   28.40    4.30
  -2   4  -8   12.60    3.20
   2   4   8    8.10    3.80
   3   4   8   20.40    5.10
  -3   4  -8   27.00    4.40
   4   4   8    2.80    4.00
  -4   4  -8   12.20    3.40
  -5   4  -8    3.50    2.90
   5   4   8    2.70    4.40
  -6   4  -8    2.00    3.00
   6   4   8   -4.20    4.90
   7   4   8   -3.20    5.50
  -5   5   8   14.70    5.90
   4   5  -8    8.00    4.40
  -4   5   8   -1.00    4.00
  -3   5   8   -0.70    3.80
   3   5  -8    7.70    3.80
   2   5  -8    7.50    3.50
  -2   5   8    0.50    3.80
  -1   5   8   23.70    5.70
   0   5   8    4.20    4.20
  -1   5  -8    1.50    3.20
   1   5   8   -2.30    3.60
  -2   5  -8    1.60    3.20
  -3   5  -8    0.90    3.20
  12   0  -9    7.10    2.30
  11   0  -9    0.20    1.60
  10   0  -9   38.70    4.80
   9   0  -9    1.70    1.70
   8   0  -9   19.30    3.00
   7   0  -9  489.05   41.70
   6   0  -9  292.67   25.30
   5   0  -9   84.59    7.70
   5   0  -9   73.79    7.20
   4   0  -9  118.59   11.00
   3   0  -9   -0.40    1.60
   2   0  -9   24.90    3.50
   1   0  -9   96.79    9.30
   0   0  -9    7.50    2.30
  -1   0  -9    1.00    1.90
  -2   0  -9   66.39    6.60
   2   0   9   57.29    6.40
   3   0   9   50.49    6.50
  -3   0  -9   71.59    6.70
   4   0   9    9.50    2.80
  -4   0  -9    9.90    2.80
  -5   0  -9   52.39    6.00
   5   0   9   46.90    6.10
  -6   0  -9   38.70    4.70
   6   0   9   28.80    4.70
   7   0   9    4.10    2.90
   8   0   9   32.90    5.40
  10   0   9   79.39    9.70
  13  -1  -9    8.00    2.90
  12  -1  -9    2.20    2.20
  11  -1  -9   18.10    3.50
  10  -1  -9    2.50    2.10
  10   1  -9    0.50    2.30
  10   1  -9    4.70    1.80
   9  -1  -9  117.19   11.00
   9   1  -9  112.19   10.70
   9   1  -9  116.19   10.70
   8  -1  -9   34.50    4.70
   8   1  -9   39.10    4.60
   8   1  -9   41.70    4.70
   7  -1  -9   19.20    3.30
   7   1  -9   26.50    3.50
   7   1  -9   24.10    3.50
   6  -1  -9   40.60    5.10
   6   1  -9   49.00    5.30
   6   1  -9   49.60    5.30
   5  -1  -9  127.39   12.10
   5   1  -9  142.09   12.20
   5   1  -9  128.49   12.10
   4  -1  -9   82.59    8.20
   4   1  -9   87.99    8.30
   3  -1  -9    3.00    1.70
   3   1  -9    6.00    2.00
   2  -1  -9   75.09    7.80
   2   1  -9   83.89    7.90
   1  -1  -9   49.60    5.60
   1   1  -9   47.70    5.70
  -1   1   9   56.69    6.60
   0  -1  -9   84.69    8.50
   0   1   9   94.29    9.30
   0   1  -9   83.19    8.50
  -1  -1  -9   27.50    4.10
   1   1   9   36.90    5.50
   1   1   9   39.30    4.50
  -1   1  -9   32.90    4.50
  -2  -1  -9   28.70    3.70
   2   1   9   25.30    3.70
   2   1   9   28.60    4.30
  -2   1  -9   19.80    3.80
  -3  -1  -9  116.49   10.80
   3   1   9  106.39   10.80
  -3   1  -9  130.39   11.40
   3   1   9  121.69   11.30
  -4  -1  -9   28.10    5.10
   4   1   9   26.50    3.90
   4   1   9   26.80    4.10
  -4   1  -9   23.80    4.20
   5  -1   9   20.90    3.80
   5   1   9   25.40    3.80
   5   1   9   19.80    5.00
  -5   1  -9   23.60    4.00
   6  -1   9   41.20    5.90
  -6   1  -9   53.19    6.30
   6   1   9   50.89    6.10
   7  -1   9   88.29    9.90
   7   1   9   97.99    9.90
  -7   1  -9  105.59   10.10
   8  -1   9   37.20    5.80
  -8   1  -9   41.70    5.70
   8   1   9   38.70    5.80
   9  -1   9   -1.20    3.20
   9   1   9    4.30    3.50
  10  -1   9   12.40    4.60
  10   1   9   14.40    4.60
  12  -2  -9   11.20    3.60
  12   2  -9   10.60    3.00
  11  -2  -9   10.60    3.30
  11   2  -9   11.00    3.10
  10  -2  -9   85.29    8.90
  10   2  -9   78.39    8.40
   9  -2  -9   21.90    4.10
   9   2  -9   29.30    4.30
   8  -2  -9   26.20    4.00
   8   2  -9   25.10    4.10
   7  -2  -9   54.19    6.20
   7   2  -9   51.59    5.80
   7   2  -9   54.79    6.20
   6  -2  -9   19.10    3.60
   6   2  -9   29.30    4.20
   6   2  -9   25.80    3.70
   5  -2  -9   30.50    4.30
   5   2  -9   29.70    4.00
   5   2  -9   35.50    4.90
   4  -2  -9   95.39    9.40
  -4   2   9   98.59   10.80
   4   2  -9   97.79    9.30
   3  -2  -9   19.00    3.00
  -3   2   9   13.60    4.10
   3   2  -9   16.30    2.90
   2  -2  -9    9.50    2.20
  -2   2   9   11.10    3.80
   2   2  -9   10.10    2.40
   1  -2  -9    5.80    1.90
   1   2  -9    4.70    2.10
  -1   2   9    3.00    3.00
   0  -2  -9   33.50    4.00
   0   2   9   31.20    4.90
   0   2  -9   28.60    4.20
  -1  -2  -9   62.99    6.20
   1   2   9   59.49    7.60
  -1   2  -9   57.09    6.60
  -2   2  -9    8.50    2.70
   2   2   9    9.60    3.40
   3   2   9   33.90    4.80
   3   2   9   50.99    6.80
  -3   2  -9   48.90    5.70
   4   2   9   81.89    8.70
  -4   2  -9   87.69    9.30
   4   2   9  104.19   10.10
   5   2   9   30.10    5.00
   5   2   9   31.60    4.50
  -5   2  -9   35.50    4.90
  -6   2  -9   19.50    3.90
   6   2   9   14.00    3.50
   6   2   9   15.20    4.00
  -7   2  -9    2.20    2.90
   7   2   9    4.40    3.20
  -8   2  -9    5.10    3.50
   8   2   9    5.00    3.50
  -9   2  -9   -0.80    3.30
   9   2   9   11.20    4.20
  10   2   9    3.20    4.40
 -10   2  -9    4.70    3.90
  10  -3  -9   19.50    4.40
  10   3  -9   14.70    3.70
   9  -3  -9    0.60    2.80
   9   3  -9   -0.20    2.30
   8  -3  -9   40.40    5.80
   8   3  -9   32.30    5.30
   7  -3  -9   62.49    7.70
   7   3  -9   64.99    7.80
   6  -3  -9   36.80    5.20
   6   3  -9   33.50    5.40
   5  -3  -9    2.10    2.20
   5   3  -9   -0.70    1.70
   5   3  -9    2.60    2.50
  -5   3   9   -1.10    4.10
   4  -3  -9   15.10    3.10
  -4   3   9   14.70    5.60
   4   3  -9   15.60    2.90
   3  -3  -9   12.30    2.80
   3   3  -9   13.20    2.70
  -3   3   9   14.70    5.00
   2  -3  -9    9.20    2.40
   2   3  -9    8.60    2.60
  -2   3   9    8.90    4.10
   1  -3  -9   70.89    7.00
   1   3  -9   68.89    7.40
  -1   3   9   61.29    8.90
   0   3  -9   17.80    3.50
   0   3   9   20.90    4.50
  -1   3  -9    9.10    2.70
   1   3   9    4.30    3.20
  -2   3  -9   37.70    5.40
   2   3   9   51.49    7.20
   3   3   9   24.40    4.80
  -3   3  -9   30.90    4.40
  -4   3  -9   39.40    5.10
   4   3   9   32.00    5.30
  -5   3  -9   22.80    4.20
   5   3   9   23.20    4.90
   6   3   9    6.60    4.00
  -6   3  -9    4.70    3.00
  -7   3  -9    2.00    3.20
   7   3   9    1.10    3.80
  -8   3  -9    4.50    3.60
   8   3   9    1.80    3.70
   8  -4  -9   21.70    4.70
   8   4  -9   12.80    4.90
   7  -4  -9   22.50    4.70
   7   4  -9   14.10    4.10
   6  -4  -9    9.80    3.50
  -6   4   9    3.40    5.40
   6   4  -9    4.50    3.30
   5  -4  -9   31.90    5.00
  -5   4   9   15.90    6.60
   5   4  -9   25.40    4.80
   4  -4  -9   77.19    8.20
   4   4  -9   71.69    8.10
  -4   4   9   53.39    9.50
  -3   4   9   85.79   11.60
  -2   4   9   36.10    6.60
   2   4  -9   52.09    6.20
   1   4  -9    7.30    3.00
  -1   4   9   -0.50    3.30
   0   4  -9   -0.20    2.70
   0   4   9    0.50    3.10
  -1   4  -9    3.60    2.70
   1   4   9   -0.20    3.10
  -2   4  -9    3.20    2.70
   2   4   9    3.10    3.40
   3   4   9    1.60    3.50
  -3   4  -9    3.60    2.60
  -4   4  -9   12.80    3.60
   4   4   9   12.90    4.70
  -5   4  -9   -0.70    2.50
   5   4   9   -4.20    3.70
  -6   4  -9    3.20    5.00
   6   4   9    6.10    5.30
  -4   5   9   -0.60    4.40
  -3   5   9    5.40    4.50
  -2   5   9   14.40    5.20
  -1   5   9    2.60    5.70
   0   5  -9    4.70    3.80
  -1   5  -9    7.90    3.80
  12   0 -10   -0.90    1.80
  11   0 -10    0.70    1.90
  10   0 -10   10.50    2.60
   9   0 -10   31.80    4.30
   8   0 -10    2.70    1.80
   7   0 -10    8.10    2.30
   6   0 -10    2.10    1.80
   5   0 -10   73.99    7.50
   4   0 -10   83.09    8.30
   3   0 -10  140.79   13.10
   2   0 -10  313.57   27.20
   1   0 -10  216.28   19.30
   0   0 -10   38.30    5.00
  -1   0 -10  105.39   10.30
  -2   0 -10  208.48   18.70
   3   0  10   30.40    4.50
  -3   0 -10   32.20    4.50
   4   0  10   27.50    4.50
  -4   0 -10   33.60    4.50
   5   0  10  112.89   12.10
  -5   0 -10  142.69   12.20
  -6   0 -10   16.10    3.60
   6   0  10   14.20    3.60
   7   0  10   12.00    3.70
   8   0  10   36.60    5.70
   9   0  10   41.80    6.30
  10   0  10    3.50    3.90
  12  -1 -10   11.20    3.10
  11  -1 -10    2.80    2.20
  10  -1 -10    2.50    2.10
  10   1 -10    6.20    2.10
   9  -1 -10   27.10    4.10
   9   1 -10   30.40    4.00
   8  -1 -10  128.19   11.70
   8   1 -10  120.39   11.40
   8   1 -10  122.29   11.40
   7  -1 -10   60.19    6.80
   7   1 -10   70.59    6.70
   7   1 -10   60.39    6.60
   6  -1 -10  124.99   11.80
   6   1 -10  129.19   11.70
   6   1 -10  124.99   11.80
   5  -1 -10   97.89    9.60
   5   1 -10  103.69    9.70
   4  -1 -10  168.08   15.20
   4   1 -10  168.48   15.20
   3  -1 -10  264.97   23.60
   3   1 -10  274.97   23.60
   2  -1 -10  152.68   14.00
   2   1 -10  154.08   14.00
   1  -1 -10  158.68   14.10
   1   1 -10  149.09   14.10
  -1   1  10  155.68   14.60
   0  -1 -10    3.60    2.00
   0   1 -10   -0.80    2.00
   0   1  10    2.20    2.80
  -1  -1 -10   39.10    5.10
   1   1  10   43.10    6.20
   1   1  10   39.10    5.20
  -1   1 -10   47.90    5.60
  -2  -1 -10   84.99    8.80
   2   1  10   86.19    8.90
   2   1  10   90.89    9.50
  -2   1 -10   95.99    9.40
  -3  -1 -10  173.58   15.40
   3   1  10  149.49   15.30
  -3   1 -10  190.68   16.00
   3   1  10  176.08   15.80
   4   1  10   53.29    6.20
   4   1  10   53.99    6.70
  -4   1 -10   57.79    6.80
   5   1  10   26.70    4.10
  -5   1 -10   28.90    4.60
   6  -1  10    5.90    2.70
   6   1  10    7.60    2.80
  -6   1 -10    6.00    3.10
   7  -1  10   13.00    3.70
   7   1  10   16.60    3.70
  -7   1 -10   19.50    4.00
   8  -1  10    0.90    3.00
  -8   1 -10    1.40    2.60
   8   1  10    0.60    2.90
   9  -1  10    9.00    3.80
   9   1  10    6.10    3.70
  10   1  10   -1.70    3.30
  11  -2 -10   12.70    3.50
  11   2 -10    6.80    2.80
  10  -2 -10   -0.50    2.20
  10   2 -10   -1.50    1.80
   9  -2 -10    2.40    2.30
   9   2 -10   -0.30    1.90
   8  -2 -10   13.10    3.10
   8   2 -10   12.40    3.10
   8   2 -10   17.10    3.00
   7  -2 -10    7.80    2.70
   7   2 -10   16.70    3.40
   7   2 -10   13.00    2.70
   6  -2 -10   38.00    5.10
   6   2 -10   41.40    5.40
   6   2 -10   36.60    4.80
   5  -2 -10  197.28   17.50
   5   2 -10  191.08   17.30
   4  -2 -10  127.89   11.90
   4   2 -10  123.99   11.70
   3  -2 -10  236.48   20.40
  -3   2  10  233.88   21.40
   3   2 -10  222.08   20.40
   2  -2 -10   54.79    6.00
   2   2 -10   46.40    5.80
  -2   2  10   61.79    8.20
   1  -2 -10   63.29    6.40
   1   2 -10   58.29    6.60
  -1   2  10   55.59    8.10
   0  -2 -10  103.69    9.40
   0   2  10   96.29   10.50
   0   2 -10   91.99    9.70
  -1  -2 -10  135.19   12.20
   1   2  10  131.99   13.00
  -1   2 -10  129.09   12.50
  -2   2 -10   61.19    7.00
   2   2  10   65.39    8.10
   3   2  10   10.00    3.40
  -3   2 -10   12.80    3.20
   4   2  10    1.90    3.00
   4   2  10    3.40    2.00
  -4   2 -10    0.60    2.40
  -5   2 -10    7.50    3.00
   5   2  10    2.70    3.30
   5   2  10    2.80    2.20
   6   2  10   13.80    3.40
  -6   2 -10   10.40    3.40
  -7   2 -10   24.00    4.60
   7   2  10   16.50    4.20
  -8   2 -10    5.00    3.40
   8   2  10    1.20    3.10
  -9   2 -10   11.10    4.20
   9   2  10   18.30    4.80
  10   3 -10    0.10    2.70
   9  -3 -10   14.70    4.30
   9   3 -10   22.80    4.50
   8  -3 -10   33.40    5.50
   8   3 -10   38.70    5.90
   7  -3 -10   36.10    5.60
   7   3 -10   38.20    5.80
   6  -3 -10   52.39    6.80
   6   3 -10   57.79    7.50
   5  -3 -10   50.49    6.40
  -5   3  10   52.89    8.50
   5   3 -10   56.59    7.00
   5   3 -10   50.69    6.10
   4  -3 -10    8.40    2.50
   4   3 -10    5.30    2.40
  -4   3  10    5.40    4.80
   3  -3 -10   20.80    3.60
  -3   3  10   22.90    6.00
   3   3 -10   18.20    3.40
   2  -3 -10   21.70    3.50
   2   3 -10   13.00    3.10
  -2   3  10   17.60    5.20
   1   3 -10   20.10    3.60
  -1   3  10   14.90    4.40
   0   3 -10   14.60    3.30
   0   3  10   12.60    3.90
   1   3  10    2.80    3.00
  -1   3 -10    1.90    2.40
  -2   3 -10    4.90    2.70
   2   3  10    5.80    3.40
  -3   3 -10    6.40    2.50
   3   3  10    1.80    3.20
  -4   3 -10   10.50    3.10
   4   3  10    2.90    3.50
   5   3  10    2.00    3.70
  -5   3 -10    6.70    3.00
  -6   3 -10   10.90    3.60
   6   3  10   -0.30    3.80
  -7   3 -10    2.40    3.30
   7  -4 -10    2.50    3.20
   7   4 -10    6.20    3.50
   6  -4 -10    4.90    3.30
  -6   4  10   -2.90    5.30
   6   4 -10    1.90    3.30
   5  -4 -10    3.60    3.00
  -5   4  10   -1.40    5.20
   5   4 -10    0.30    3.00
   4  -4 -10   17.70    4.10
  -4   4  10    4.90    5.30
   4   4 -10   10.80    3.70
   3   4 -10   21.80    3.80
  -3   4  10    6.50    4.70
   2   4 -10    6.20    3.10
  -2   4  10    4.40    3.70
  -1   4  10    3.00    3.40
   1   4 -10    2.30    2.80
   0   4 -10    2.00    2.80
   0   4  10    1.90    3.20
   1   4  10   -1.40    3.00
  -1   4 -10    2.30    2.70
  -2   4 -10    5.50    3.00
   2   4  10    1.40    3.50
  -3   4 -10   10.10    3.20
   3   4  10    0.90    3.70
   4   4  10   -0.80    3.80
  -4   4 -10    3.30    2.90
   5   4  10   -2.50    4.00
  12   0 -11   21.30    3.70
  11   0 -11   10.60    2.70
  10   0 -11    1.10    1.80
   9   0 -11    5.10    2.20
   8   0 -11    0.90    1.80
   7   0 -11  116.39   11.10
   6   0 -11  335.47   29.10
   5   0 -11   32.10    4.40
   4   0 -11  229.58   20.40
   3   0 -11   53.69    6.40
   2   0 -11    7.30    2.50
   1   0 -11  106.79   10.60
   0   0 -11  366.16   31.90
  -1   0 -11  252.77   22.50
  -2   0 -11   21.40    4.00
  -3   0 -11  148.39   13.80
   4   0  11   86.39    9.40
  -4   0 -11  102.49    9.50
   5   0  11   54.99    7.10
  -5   0 -11   71.79    7.20
   6   0  11   12.40    3.50
   7   0  11   10.70    3.60
   8   0  11    3.90    3.20
   9   0  11    5.00    3.70
  12  -1 -11    2.60    2.60
  11  -1 -11    3.40    2.40
  10  -1 -11   38.40    4.90
  10   1 -11   26.30    4.10
   9  -1 -11    1.10    2.00
   9   1 -11   -0.60    1.60
   8  -1 -11   19.60    3.50
   8   1 -11   21.60    3.50
   7  -1 -11   12.20    2.80
   7   1 -11   11.20    2.70
   7   1 -11   11.10    2.60
   6  -1 -11    3.90    2.10
   6   1 -11    2.10    1.90
   6   1 -11    6.30    2.30
   5  -1 -11  194.08   17.60
   5   1 -11  197.78   17.70
   4  -1 -11   94.69    9.40
   4   1 -11   96.49    9.40
   3  -1 -11   40.40    5.30
   3   1 -11   47.30    5.60
   2  -1 -11  247.98   21.60
   2   1 -11  240.78   21.70
   1  -1 -11   56.99    7.00
   1   1 -11   71.19    7.20
   0  -1 -11   98.59    9.80
   0   1 -11   93.89    9.90
   0   1  11  103.79   10.60
  -1  -1 -11  192.28   18.10
  -1   1 -11  200.58   18.40
   1   1  11  212.68   18.70
  -2  -1 -11   10.70    2.60
  -2   1 -11   11.70    3.20
   2   1  11    9.20    2.80
   2   1  11    7.30    3.20
  -3  -1 -11    6.50    2.40
   3   1  11    3.70    3.00
  -3   1 -11   10.40    3.20
   3   1  11    8.50    2.60
  -4   1 -11   24.50    4.20
   4   1  11   17.70    3.50
   4   1  11   10.90    5.20
  -5   1 -11   12.50    3.50
   5   1  11   12.80    3.10
  -6   1 -11   34.30    5.10
   6   1  11   24.20    4.30
   7  -1  11   55.59    6.90
  -7   1 -11   58.29    7.10
   7   1  11   45.70    6.50
   8  -1  11   10.50    3.70
   8   1  11   15.20    3.70
   9  -1  11   12.50    4.00
   9   1  11   13.70    4.10
  10  -2 -11   14.00    3.60
  10   2 -11   12.70    3.40
   9  -2 -11    0.70    2.20
   9   2 -11   -0.30    2.00
   8  -2 -11   12.10    3.30
   8   2 -11   18.90    3.70
   8   2 -11   17.80    3.20
   7  -2 -11    7.70    2.70
   7   2 -11    4.10    2.60
   7   2 -11    4.90    2.20
   6  -2 -11   45.90    5.70
   6   2 -11   42.10    5.50
   6   2 -11   45.20    6.00
   5  -2 -11   22.40    3.90
   5   2 -11   28.30    4.00
   4  -2 -11   61.69    6.90
   4   2 -11   61.19    6.70
   3  -2 -11  108.69   10.30
  -3   2  11  103.89   11.80
   3   2 -11  104.19   10.20
   2  -2 -11   74.29    7.50
  -2   2  11   68.89    9.20
   2   2 -11   69.59    7.60
   1  -2 -11   57.29    6.10
  -1   2  11   51.99    8.10
   1   2 -11   49.70    6.20
   0  -2 -11   11.70    2.70
   0   2  11   14.00    4.10
   0   2 -11   16.10    3.30
   1   2  11   18.40    4.40
  -1   2 -11   23.80    3.90
  -2   2 -11   58.49    6.90
   2   2  11   57.49    7.70
   3   2  11   17.50    4.10
  -3   2 -11   19.10    3.90
   4   2  11    1.00    3.00
  -4   2 -11    1.80    2.60
  -5   2 -11   20.20    4.10
   5   2  11    7.90    3.80
  -6   2 -11   12.70    4.00
   6   2  11   21.30    3.90
   7   2  11    3.80    3.20
  -7   2 -11    5.60    3.40
  -8   2 -11    7.70    3.90
   8   2  11    2.80    3.50
   9  -3 -11    6.90    3.50
   9   3 -11    8.90    3.50
   8  -3 -11   14.20    3.80
   8   3 -11    6.80    3.40
   7  -3 -11   12.70    3.50
   7   3 -11   13.60    3.90
   6  -3 -11   36.50    5.10
   6   3 -11   28.80    5.20
   6   3 -11   29.30    5.00
   5  -3 -11   30.40    4.70
  -5   3  11   25.60    6.70
   5   3 -11   31.50    4.50
   5   3 -11   32.10    5.30
   4  -3 -11    8.20    2.80
   4   3 -11    5.00    2.50
  -4   3  11    2.10    4.70
   3  -3 -11   51.99    5.90
   3   3 -11   41.50    5.50
  -3   3  11   36.90    7.50
   2  -3 -11    6.70    2.50
  -2   3  11   -1.10    3.90
   2   3 -11    5.70    2.50
  -1   3  11   62.49    9.80
   1   3 -11   85.59    8.30
   0   3 -11   44.00    5.50
   0   3  11   34.80    6.00
   1   3  11   11.70    4.00
  -1   3 -11   12.10    3.30
   2   3  11    6.50    3.50
  -2   3 -11   14.20    3.40
  -3   3 -11   15.80    3.50
   3   3  11    5.10    3.40
  -4   3 -11   13.90    3.50
   4   3  11    6.90    3.60
   5   3  11    7.30    4.20
  -5   3 -11   12.10    3.60
  -6   3 -11    0.30    2.90
   6   3  11   -2.80    3.80
   7  -4 -11   29.30    6.20
   6  -4 -11   14.10    4.30
  -6   4  11   11.60    7.00
   6   4 -11   12.50    4.30
   5  -4 -11    3.20    3.10
   5   4 -11   -3.60    2.80
  -5   4  11   -1.20    5.30
  -4   4  11   -3.50    4.70
   3   4 -11   17.80    3.80
  -3   4  11    4.90    4.90
   2   4 -11   -0.80    2.70
  -2   4  11   -5.60    3.40
   1   4 -11   21.80    4.30
  -1   4  11    9.80    4.30
   0   4  11   -0.10    3.20
   0   4 -11    0.90    2.90
   1   4  11   10.40    4.00
  -1   4 -11   25.80    4.50
   2   4  11   -1.80    3.30
  -2   4 -11   -1.10    2.70
   3   4  11    0.60    3.60
  -3   4 -11    0.50    2.70
   4   4  11   -3.30    3.90
  11   0 -12    3.40    2.40
  10   0 -12    7.60    2.60
   9   0 -12    0.10    1.90
   8   0 -12    5.50    2.30
   7   0 -12    6.40    2.30
   6   0 -12    9.50    2.60
   5   0 -12    8.30    2.60
   4   0 -12    8.40    2.70
   3   0 -12   14.50    3.40
   2   0 -12   96.59    9.90
   1   0 -12  424.66   36.80
   0   0 -12  263.67   23.60
  -1   0 -12   34.30    5.10
  -2   0 -12    3.10    2.50
  -3   0 -12   15.50    3.50
  -4   0 -12    0.40    2.20
   5   0  12  101.19   10.80
  -5   0 -12  122.19   10.90
   6   0  12   11.50    3.40
   7   0  12    1.70    2.80
   8   0  12    5.80    3.30
  11  -1 -12    4.10    2.50
  10  -1 -12    5.40    2.80
  10   1 -12   13.20    2.80
   9  -1 -12    0.00    2.10
   9   1 -12   -0.20    1.80
   8  -1 -12    0.90    2.10
   8   1 -12    0.40    1.90
   7  -1 -12    9.50    2.60
   7   1 -12    0.20    2.00
   6  -1 -12    3.70    2.10
   6   1 -12   -0.20    1.90
   6   1 -12    2.20    2.10
   5  -1 -12    8.20    2.60
   5   1 -12    6.00    2.50
   4  -1 -12  161.18   15.20
   4   1 -12  167.08   15.20
   3  -1 -12   83.09    8.90
   3   1 -12   94.49    9.10
   2  -1 -12  127.29   12.20
   2   1 -12  126.49   12.20
   1  -1 -12   33.70    4.50
   1   1 -12   20.00    4.10
   0  -1 -12   59.69    6.90
   0   1 -12   58.09    7.10
  -1  -1 -12   42.90    5.50
  -1   1 -12   42.10    5.60
   1   1  12   42.00    6.00
  -2  -1 -12  102.39   10.20
   2   1  12   98.49   10.80
  -2   1 -12  116.69   10.80
   3   1  12   86.39    9.50
  -3   1 -12  111.59   10.50
   3   1  12   97.19   10.20
  -4   1 -12   55.49    6.70
   4   1  12   42.00    5.80
  -5   1 -12   30.30    5.00
   5   1  12   24.30    4.30
   6   1  12    5.60    2.60
  -6   1 -12    2.40    2.90
  -7   1 -12   11.30    3.70
   7   1  12    5.10    3.10
   8   1  12    3.90    3.30
  10  -2 -12    4.80    3.00
   9  -2 -12    1.80    2.40
   9   2 -12    7.60    2.80
   8  -2 -12   35.40    5.20
   8   2 -12   33.20    4.60
   8   2 -12   29.80    4.90
   7  -2 -12    9.00    3.10
   7   2 -12   15.60    3.60
   7   2 -12    9.90    2.80
   6  -2 -12   21.00    3.80
   6   2 -12   17.40    4.00
   6   2 -12   22.80    3.80
   5  -2 -12   35.30    4.80
   5   2 -12   27.80    4.30
   4  -2 -12   24.30    4.00
   4   2 -12   22.40    3.80
   3  -2 -12   71.69    7.70
   3   2 -12   70.79    7.80
   2  -2 -12   61.29    6.10
   2   2 -12   42.40    5.90
  -2   2  12   45.50    7.10
   1  -2 -12    8.50    2.50
  -1   2  12    6.00    3.90
   1   2 -12    6.70    2.70
   0  -2 -12   27.40    4.10
   0   2 -12   26.40    4.40
   0   2  12   23.50    5.20
   1   2  12   74.19    9.20
  -1   2 -12   74.69    8.40
   2   2  12   35.60    5.60
  -2   2 -12   30.90    5.00
  -3   2 -12   24.10    4.30
   3   2  12   16.00    4.00
  -4   2 -12   42.50    5.80
   4   2  12   26.30    5.00
  -5   2 -12   39.80    6.00
  -6   2 -12   15.70    4.30
  -7   2 -12   16.50    4.70
  -8   2 -12    2.80    4.00
   9   3 -12    1.60    3.20
   8  -3 -12   14.90    3.90
   8   3 -12    7.70    3.50
   7  -3 -12    2.10    2.80
   7   3 -12    0.10    2.80
   6  -3 -12   33.90    5.20
   6   3 -12   33.70    4.70
   6   3 -12   31.50    5.40
   5  -3 -12   13.30    3.30
   5   3 -12   13.60    3.20
   5   3 -12   10.40    3.60
   4  -3 -12   19.70    3.80
  -4   3  12   11.00    5.40
   4   3 -12   14.00    3.40
   3  -3 -12   15.10    3.40
  -3   3  12    6.60    4.80
   3   3 -12   14.10    3.40
  -2   3  12   33.50    7.00
   2   3 -12   50.19    5.80
   1   3 -12   82.59    8.30
  -1   3  12   68.09   10.30
   0   3  12   24.80    5.50
   0   3 -12   35.80    5.10
  -1   3 -12    6.20    2.90
   1   3  12    1.30    3.40
   2   3  12   13.50    4.30
  -2   3 -12   21.70    4.00
  -3   3 -12    4.10    2.90
   3   3  12    5.60    3.60
  -4   3 -12    3.10    3.00
   4   3  12    1.10    3.60
  -5   3 -12   34.30    5.40
   5   3  12   20.20    4.90
   5  -4 -12    1.10    3.10
  -5   4  12   -3.00    6.10
  -4   4  12   -0.50    5.30
   3   4 -12    6.00    3.30
  -3   4  12    3.00    5.00
   2   4 -12    4.70    3.00
  -2   4  12   -1.40    3.90
   1   4 -12    1.40    3.00
  -1   4  12    0.50    3.70
   0   4  12   -3.30    3.30
   0   4 -12    8.40    3.50
   1   4  12    4.00    3.90
  -1   4 -12   12.30    3.70
  -2   4 -12   14.40    4.80
   2   4  12    2.40    4.30
  11   0 -13   37.30    5.30
  10   0 -13    3.90    2.40
   9   0 -13   32.20    4.70
   8   0 -13   26.40    4.20
   7   0 -13   26.80    4.20
   5   0 -13    3.20    2.30
   4   0 -13    4.20    2.50
   3   0 -13   20.50    4.10
   2   0 -13   64.09    7.70
   1   0 -13   18.40    3.90
   0   0 -13   10.20    3.40
  -1   0 -13    0.20    2.60
  -2   0 -13   -0.60    2.70
  -3   0 -13   47.30    6.40
  -4   0 -13   -1.80    2.30
   6   0  13   24.10    4.30
   7   0  13    2.50    2.80
   8   0  13    6.70    5.30
  10  -1 -13    5.10    2.80
  10   1 -13    4.10    2.30
   9  -1 -13   23.90    4.00
   9   1 -13   18.00    3.50
   8  -1 -13    7.90    2.80
   8   1 -13    2.80    2.20
   7  -1 -13   13.10    3.20
   7   1 -13   15.20    3.10
   6  -1 -13   -0.20    2.00
   6   1 -13    1.20    2.10
   5  -1 -13   11.90    3.10
   5   1 -13   10.90    3.10
   4  -1 -13   29.00    4.70
   4   1 -13   33.30    4.90
   3  -1 -13   25.60    4.10
   3   1 -13   18.20    3.80
   2  -1 -13   14.30    3.40
   2   1 -13   18.20    3.60
   1  -1 -13   53.99    6.60
   1   1 -13   52.09    6.80
   0  -1 -13    8.10    2.90
   0   1 -13    9.20    3.20
  -1  -1 -13   91.39    9.50
  -1   1 -13   89.59    9.90
  -2  -1 -13   77.79    8.00
  -2   1 -13   66.89    8.40
  -3   1 -13   51.09    6.80
  -4   1 -13    0.50    2.80
   4   1  13   -1.00    2.10
  -5   1 -13   32.00    5.20
   5   1  13   27.60    4.50
   6   1  13    7.00    3.00
  -6   1 -13    0.40    3.20
   7   1  13   23.20    4.50
   9  -2 -13   -0.60    2.60
   8  -2 -13   10.90    3.50
   8   2 -13   14.10    3.50
   8   2 -13   10.20    2.90
   7  -2 -13    1.30    2.60
   7   2 -13    1.70    2.60
   7   2 -13    1.10    2.10
   6  -2 -13    5.20    2.70
   6   2 -13    4.20    2.60
   6   2 -13    4.90    2.70
   5  -2 -13    8.10    2.90
   5   2 -13    4.70    2.50
   4  -2 -13   17.60    3.50
   4   2 -13   12.30    3.20
   3  -2 -13   50.49    6.50
   3   2 -13   55.29    6.70
   2  -2 -13   69.79    7.60
   2   2 -13   67.99    7.90
   1  -2 -13    7.60    2.70
   1   2 -13    9.20    3.00
  -1   2  13    4.00    4.00
   0  -2 -13   79.39    7.80
   0   2  13   60.99    9.10
   0   2 -13   62.79    7.50
   1   2  13   -1.20    3.50
  -1   2 -13    4.30    2.80
   2   2  13    5.60    3.80
  -2   2 -13    8.70    3.40
   3   2  13   50.49    7.90
  -3   2 -13   54.49    7.10
  -4   2 -13   41.80    6.40
  -5   2 -13    7.20    3.70
  -6   2 -13    7.30    4.10
   8   3 -13   11.20    4.20
   7  -3 -13    8.80    3.60
   7   3 -13    2.30    3.20
   6  -3 -13    3.00    2.80
   6   3 -13    0.60    2.30
   6   3 -13    3.30    3.10
   5  -3 -13    3.80    2.80
   5   3 -13   -0.60    2.30
   4  -3 -13    2.10    2.60
   4   3 -13   -0.40    2.40
   3  -3 -13    1.70    2.40
   3   3 -13    3.40    2.60
  -3   3  13   -0.50    4.40
  -2   3  13   -1.80    4.10
   2   3 -13    2.40    2.60
  -1   3  13   11.20    4.90
   1   3 -13   20.10    3.90
   0   3  13   14.30    5.00
   0   3 -13   31.30    4.50
   1   3  13   -0.10    3.70
  -1   3 -13    2.20    2.80
   2   3  13    6.90    4.00
  -2   3 -13   17.60    3.80
   3   3  13    3.20    3.70
  -3   3 -13   10.40    3.60
  -4   3 -13   19.20    4.40
   4   3  13    6.40    3.80
   5   3  13   -1.80    4.80
   3   4 -13    0.40    3.20
   2   4 -13   10.10    3.70
   1   4 -13    6.40    3.50
  10   0 -14   16.70    3.70
   9   0 -14   31.10    4.70
   8   0 -14    1.70    2.20
   7   0 -14    1.90    2.30
   6   0 -14   12.00    3.10
   5   0 -14    5.40    2.60
   4   0 -14    3.30    2.60
   3   0 -14   19.20    4.10
   2   0 -14   18.60    4.20
   1   0 -14   19.70    4.30
   0   0 -14   58.89    7.50
  -1   0 -14   84.39    9.60
  -2   0 -14    0.80    2.90
  -3   0 -14   -2.10    2.70
  -4   0 -14   13.50    3.50
   7   0  14    5.00    2.90
  10   1 -14    0.20    2.20
   9  -1 -14   20.00    4.00
   9   1 -14   23.40    4.00
   8  -1 -14   12.90    3.40
   8   1 -14   12.60    3.10
   7  -1 -14   21.80    4.00
   7   1 -14   17.20    3.60
   6  -1 -14   21.10    4.00
   6   1 -14   21.50    3.90
   5  -1 -14   32.60    5.00
   5   1 -14   31.60    4.90
   4  -1 -14    5.20    2.80
   4   1 -14    3.10    2.60
   3  -1 -14    7.30    2.80
   3   1 -14    6.20    2.90
   2  -1 -14    6.20    2.90
   2   1 -14    7.40    3.10
   1  -1 -14   19.60    4.10
   1   1 -14   18.90    4.10
   0  -1 -14   16.50    3.70
   0   1 -14   11.50    3.80
  -1  -1 -14   43.60    6.10
  -1   1 -14   50.59    6.80
  -2  -1 -14   41.80    6.20
  -2   1 -14   47.10    6.60
  -3   1 -14    8.30    3.50
  -4   1 -14   10.10    3.80
  -6   1 -14    5.00    3.50
   6   1  14    9.60    3.30
   8  -2 -14    6.90    3.50
   8   2 -14    2.40    2.40
   7  -2 -14   34.30    5.40
   7   2 -14   32.80    4.80
   7   2 -14   26.70    5.10
   6  -2 -14   13.00    3.40
   6   2 -14    8.00    3.00
   6   2 -14   15.90    3.70
   5  -2 -14   14.30    3.70
   5   2 -14   15.40    3.50
   4  -2 -14   13.40    3.30
   4   2 -14   12.90    3.30
   3  -2 -14    1.60    2.40
   3   2 -14    0.70    2.50
   2  -2 -14   12.70    3.30
   2   2 -14   14.70    3.60
   1  -2 -14   -0.80    2.20
   1   2 -14    1.30    2.80
   0   2 -14    2.80    2.80
   0   2  14   -2.10    3.60
  -1   2 -14    4.40    3.00
   1   2  14    0.60    3.70
  -2   2 -14    6.00    3.20
   2   2  14   -0.70    3.50
  -3   2 -14   20.10    4.40
   3   2  14    7.90    4.00
  -4   2 -14    6.40    3.70
  -5   2 -14    4.90    3.90
   6  -3 -14   13.40    3.90
   6   3 -14   13.20    3.50
   6   3 -14   10.00    3.90
   5  -3 -14    1.80    2.80
   5   3 -14   -1.30    2.40
   4  -3 -14   -0.20    2.60
   4   3 -14    2.30    2.60
  -3   3  14    2.40    4.60
   3   3 -14    3.30    2.90
  -2   3  14   -5.10    4.20
   2   3 -14    0.40    2.60
  -1   3  14    2.20    4.20
   1   3 -14    1.20    2.80
   0   3 -14   35.00    4.90
   0   3  14   19.10    5.50
  -1   3 -14    1.50    2.80
   1   3  14   -1.80    3.90
   2   3  14   -3.80    3.50
  -2   3 -14    3.20    3.40
   3   3  14   -2.60    3.70
   8   0 -15   16.90    3.70
   7   0 -15   -0.60    2.30
   6   0 -15   20.00    4.00
   5   0 -15   -3.90    2.10
   4   0 -15   14.50    3.80
   3   0 -15   72.89    8.80
   2   0 -15   21.40    4.70
   1   0 -15   11.80    3.90
   0   0 -15   32.20    5.50
  -1   0 -15    1.20    3.10
  -2   0 -15    3.80    3.20
  -3   0 -15   12.10    3.70
   8  -1 -15   17.20    4.20
   8   1 -15   14.60    3.40
   7  -1 -15   17.00    3.70
   7   1 -15   14.20    3.40
   6  -1 -15   -1.30    2.40
   6   1 -15    1.20    2.30
   5  -1 -15    1.10    2.60
   5   1 -15    2.80    2.60
   4  -1 -15   22.50    4.40
   4   1 -15   20.50    4.30
   3  -1 -15    7.50    3.10
   3   1 -15    9.50    3.30
   2  -1 -15   14.50    3.70
   2   1 -15   19.00    4.20
   1  -1 -15   17.70    4.00
   1   1 -15    8.40    3.80
   0  -1 -15    2.10    2.90
   0   1 -15    1.00    3.20
  -1  -1 -15    3.90    2.80
  -1   1 -15    4.50    3.60
  -2   1 -15   21.90    4.90
  -3   1 -15    1.00    3.30
  -4   1 -15   -0.50    3.10
  -5   1 -15    2.30    3.10
   7   2 -15    6.10    2.90
   6  -2 -15   20.80    4.20
   6   2 -15   11.90    3.50
   5  -2 -15   27.80    4.80
   5   2 -15   26.80    4.70
   4  -2 -15   10.30    3.30
   4   2 -15    7.00    3.10
   3  -2 -15   16.60    3.80
   3   2 -15   13.80    3.70
   2  -2 -15    6.70    2.90
   2   2 -15    5.70    3.10
   1  -2 -15    4.20    2.70
   1   2 -15   -1.10    2.70
   0   2 -15   -3.10    2.80
  -1   2 -15   -0.60    2.90
   1   2  15   -3.90    3.40
  -2   2 -15    8.50    3.50
   2   2  15    3.60    3.70
  -3   2 -15   13.30    4.20
   4  -3 -15    7.90    3.30
   4   3 -15    1.70    3.20
   3   3 -15   22.70    5.90
   2   3 -15   -0.40    3.80
   7   0 -16    1.40    4.40
   6   0 -16   43.90    6.20
   5   0 -16    3.00    2.80
   4   0 -16   -1.70    2.90
   3   0 -16    4.30    3.40
   2   0 -16   51.49    7.30
   1   0 -16   18.30    4.70
   0   0 -16   10.50    4.00
  -1   0 -16   12.30    4.10
  -2   0 -16    3.20    3.30
  -3   0 -16    1.10    3.00
   6  -1 -16    6.40    3.10
   6   1 -16    7.30    3.10
   5  -1 -16    3.60    3.00
   5   1 -16    4.10    3.00
   4  -1 -16   20.20    4.40
   4   1 -16   20.20    4.40
   3  -1 -16   11.20    3.50
   3   1 -16    8.40    3.60
   2  -1 -16    6.10    3.20
   2   1 -16    8.20    3.60
   1  -1 -16   27.70    5.00
   1   1 -16   25.90    5.20
   0  -1 -16   16.40    4.00
   0   1 -16   13.80    4.40
  -1  -1 -16   13.90    4.00
  -1   1 -16   13.10    4.60
  -2   1 -16    5.20    3.80
  -3   1 -16   10.60    4.40
   5  -2 -16   11.70    4.20
   4  -2 -16    3.20    2.80
   4   2 -16    0.20    2.70
   3  -2 -16    3.90    2.90
   3   2 -16    5.50    3.20
   2  -2 -16    9.40    3.20
   2   2 -16    5.30    3.40
   1   2 -16   15.50    4.30
   0   2 -16    2.10    4.40
   4   0 -17   -2.30    3.20
   3   0 -17    0.30    3.30
   2   0 -17   22.40    5.20
   1   0 -17   25.60    5.70
   0   0 -17   -0.40    3.50
  -1   0 -17    4.80    3.60
  -2   0 -17    2.50    3.40
   4  -1 -17   11.20    5.10
   3  -1 -17    1.20    3.20
   2  -1 -17    5.40    3.40
   2   1 -17    2.40    4.40
   1  -1 -17    7.30    3.60
   1   1 -17    8.20    4.60
   0  -1 -17   12.00    3.80
_computing_structure_solution     'SHELXT 2014/4 (Sheldrick, 2014)'
;
_shelx_hkl_checksum     46618
_shelx_res_file
;
2_a_4.res created by SHELXL-2014/7
TITL 2_a.res in P2(1)
CELL  0.71073  11.0524   4.5652  13.5413   90.000   97.997   90.000
ZERR    2.000   0.0082   0.0035   0.0103    0.000    0.011    0.000
LATT -1
SYMM -X, 1/2+Y, -Z
SFAC C  H  N
UNIT 32  32  8
L.S. 20
ACTA 50
BOND $H
FMAP 2
PLAN 20
HTAB N3 N4_$1
HTAB N3 N4_$1
EQIV $1 -x+1, y+1/2, -z
CONF
HTAB
HTAB N3 N4_$1
TEMP -100
WGHT    0.099300
FVAR       1.05873
N3    3    0.474323    0.954371    0.097030    11.00000    0.03036    0.04026 =
         0.02748    0.00246   -0.00228    0.00492
AFIX  43
H3n   2    0.434525    1.067016    0.050722    11.00000   -1.20000
AFIX   0
N1    3    0.728796    0.328583    0.252809    11.00000    0.03171    0.03647 =
         0.03164    0.00149    0.00258   -0.00397
N4    3    0.570393    0.783851    0.083176    11.00000    0.03269    0.04038 =
         0.02639    0.00100    0.00141   -0.00146
N2    3    0.701737    0.453360    0.169252    11.00000    0.03208    0.04092 =
         0.02944   -0.00006    0.00361   -0.00211
C10   1    0.529476    0.730096    0.242445    11.00000    0.02576    0.03347 =
         0.03081   -0.00063    0.00219   -0.00395
C15   1    0.603747    0.647447    0.168741    11.00000    0.03208    0.03281 =
         0.02459   -0.00068    0.00394   -0.00347
C9    1    0.446808    0.930238    0.191419    11.00000    0.02981    0.03274 =
         0.03243   -0.00288    0.00297   -0.00437
C1    1    0.828080    0.126719    0.260702    11.00000    0.02530    0.03313 =
         0.03957   -0.00610    0.00438   -0.00616
C14   1    0.351540    1.064962    0.234313    11.00000    0.02992    0.03605 =
         0.04581   -0.00619    0.00671   -0.00309
C11   1    0.521025    0.659855    0.341230    11.00000    0.03814    0.04405 =
         0.03004    0.00066    0.00465   -0.00336
AFIX  43
H11   2    0.575921    0.525259    0.377364    11.00000   -1.20000
AFIX   0
C6    1    0.855335    0.011991    0.357600    11.00000    0.02878    0.03772 =
         0.03994   -0.00154    0.00022   -0.00604
C2    1    0.894507    0.039185    0.183799    11.00000    0.03282    0.03949 =
         0.04056   -0.00617    0.00743   -0.00551
C5    1    0.951708   -0.183556    0.377783    11.00000    0.03366    0.04456 =
         0.04859   -0.00174   -0.00403    0.00237
AFIX  43
H5    2    0.972212   -0.258637    0.443408    11.00000   -1.20000
AFIX   0
C13   1    0.346345    0.989942    0.330662    11.00000    0.03661    0.04512 =
         0.04685   -0.00955    0.01188    0.00190
AFIX  43
H13   2    0.283893    1.073048    0.363432    11.00000   -1.20000
AFIX   0
C3    1    0.989678   -0.159435    0.209428    11.00000    0.03332    0.04803 =
         0.05452   -0.01020    0.00863    0.00171
AFIX  43
H3    2    1.036742   -0.220479    0.159535    11.00000   -1.20000
AFIX   0
C8    1    0.783948    0.099928    0.438951    11.00000    0.03425    0.05698 =
         0.03410    0.00196   -0.00044   -0.00182
AFIX 137
H8a   2    0.809634   -0.019236    0.498371    11.00000   -1.50000
H8c   2    0.696639    0.069344    0.416737    11.00000   -1.50000
H8c   2    0.798818    0.307269    0.455025    11.00000   -1.50000
AFIX   0
C4    1    1.017771   -0.269948    0.304310    11.00000    0.03565    0.05117 =
         0.06254   -0.00250    0.00112    0.00643
AFIX  43
H4    2    1.082852   -0.405952    0.318945    11.00000   -1.20000
AFIX   0
C12   1    0.429995    0.793231    0.384346    11.00000    0.05415    0.05612 =
         0.03357   -0.00192    0.01643   -0.00231
AFIX  43
H12   2    0.423005    0.752259    0.452102    11.00000   -1.20000
AFIX   0
C7    1    0.868596    0.141975    0.077534    11.00000    0.04327    0.05949 =
         0.03976   -0.00483    0.01386    0.00181
AFIX 137
H7a   2    0.886851    0.351566    0.074406    11.00000   -1.50000
H7b   2    0.782269    0.108509    0.052181    11.00000   -1.50000
H7c   2    0.919768    0.032884    0.036716    11.00000   -1.50000
AFIX   0
C16   1    0.263345    1.268795    0.173830    11.00000    0.03870    0.04714 =
         0.06317    0.00222    0.00657    0.00730
AFIX 137
H16a  2    0.198326    1.323493    0.212661    11.00000   -1.50000
H16b  2    0.227548    1.170363    0.112327    11.00000   -1.50000
H16c  2    0.306730    1.445269    0.157115    11.00000   -1.50000
AFIX   0
HKLF 4
REM  2_a.res in P2(1)
REM R1 =  0.0674 for    2055 Fo > 4sig(Fo)  and  0.0863 for all    2682 data
REM    184 parameters refined using      1 restraints
END
WGHT      0.0993      0.0000
REM Instructions for potential hydrogen bonds
HTAB N3 N4_$1
REM Highest difference peak  0.281,  deepest hole -0.340,  1-sigma level  0.067
Q1    1   0.8663  0.1263  0.2209  11.00000  0.05    0.28
Q2    1   0.5713  0.6284  0.2195  11.00000  0.05    0.28
Q3    1   0.8124  0.2103  0.3822  11.00000  0.05    0.23
Q4    1   0.7157  0.4187  0.3118  11.00000  0.05    0.23
Q5    1   0.8600 -0.1334  0.2260  11.00000  0.05    0.22
Q6    1   0.9777 -0.0532  0.3365  11.00000  0.05    0.21
Q7    1   0.5158  0.5569  0.2843  11.00000  0.05    0.21
Q8    1   0.5513  0.9167  0.2123  11.00000  0.05    0.20
Q9    1   0.4641  1.1222  0.1395  11.00000  0.05    0.20
Q10   1   0.5023  1.1904  0.1029  11.00000  0.05    0.20
Q11   1   0.4273  0.8152  0.2427  11.00000  0.05    0.20
Q12   1   0.4380  0.7874  0.1253  11.00000  0.05    0.20
Q13   1   0.3083  1.2229  0.3646  11.00000  0.05    0.19
Q14   1   1.0071 -0.2418  0.1507  11.00000  0.05    0.18
Q15   1   1.0196 -0.3634  0.2040  11.00000  0.05    0.18
Q16   1   0.4335  1.0998  0.2381  11.00000  0.05    0.18
Q17   1   0.3843  1.0464  0.1998  11.00000  0.05    0.18
Q18   1   0.5342  0.6140  0.0991  11.00000  0.05    0.18
Q19   1   0.4465  0.6016  0.3406  11.00000  0.05    0.18
Q20   1   0.7239  0.2741  0.1223  11.00000  0.05    0.18
;
_shelx_res_checksum     91377
